# Supplementary material for: Sickle cell disease and maternity care: A qualitative synthesis of women’s and health providers experiences
Source: PLoS One. 2026 Jul 13;21(7):e0352992. doi: 10.1371/journal.pone.0352992 (PMC13362093; doi:10.1371/journal.pone.0352992)
Supplement: S1 Appendix — (XLSX) [file pone.0352992.s001.xlsx]

## Sheet: Medline
Search Number	Query	Hits	Database	Date searched	Notes
1	Pregnancy/	1025435	Ovid MEDLINE(R) ALL <1946 to October 29, 2024>	2024-10-31	Qualitative terms adapted from Shaw, R.L., Booth, A., Sutton, A.J. et al. Finding qualitative research: an evaluation of search strategies. BMC Med Res Methodol 4, 5 (2004).
2	Pregnant Women/	16213
3	Postpartum Period/	32888
4	Peripartum Period/	1938
5	Prenatal Care/	33932
6	Perinatal Care/	5552
7	Postnatal Care/	6636
8	Maternal Health/	2613
9	exp Maternal Health Services/	60464
10	exp Pregnancy Complications/	491073
11	Obstetrics/	25292
12	Parturition/	15162
13	Pregnancy Outcome/	60555
14	Labor, Obstetric/	31439
15	(pregnan* or maternity).ti,ab,kw,kf.	668083
16	(trimester* or Antenatal or ante-natal or antepartum or ante-partum or antepartal or ante-partal).tw.	121338
17	(prenatal or pre-natal or prepartal or pre-partal or postpartum or post-partum or postnatal or post-natal or puerperium or intrapartum or intra partum or intranatal or intra natal or perinatal or peri natal or peripartum or peri partum).tw.	389600
18	(obstetric* or childbirth* or birth or births or birthing or preconception or pre conception or maternal or gestation* or c?esarean or c-section).tw.	880185
19	or/1-18	1703947
20	Pregnant Women/	16213
21	Women/	15211
22	Mothers/	59809
23	Health Personnel/	70274
24	Nursing Assistants/	4470
25	Physician Assistants/	6600
26	exp Medical Staff/	29278
27	exp Nurses/	101603
28	exp Nursing Staff/	71110
29	Physicians/	106082
30	Hospitalists/	2522
31	Obstetricians/	138
32	Physicians, Family/	17536
33	Physicians, Primary Care/	4635
34	Midwifery/	22019
35	Obstetric Nursing/	3079
36	(Wom#n or mother* or mum* or mom*1 or puerpera* or primipara* or multipara* or nullipara* or parturient* or gravida* or patient* or client* or birthing person* or birthing people).tw.	10060222
37	(nurse* or nursing or midwif* or midwives or physician* or nonphysician* or doctor* or medic*1 or attendant* or obstetrician* or general practitioner* or caregiver* or clinician*).tw.	1584788
38	((Health* or care or caring or medical or hospital or skilled) adj2 (personnel or worker* or employee* or assistant* or professional* or staff or provider* or aide*)).tw.	442525
39	or/20-38	11029317
40	Qualitative Research/	94263
41	Interviews as Topic/	70148
42	Focus Groups/	38927
43	Narration/	10862
44	Surveys and Questionnaires/	598814
45	Attitude to Health/	85518
46	Attitude of Health Personnel/	135517
47	(qualitative or ethnograph* or etic or emic or phenomenol* or grounded theory or hermeneutic* or framework approach* or life experience* or lived experience* or experiential or symbolic interaction* or narrative* or discourse or cluster sampl* or purposive sampl* or theoretical sampl* or action research or observation*1 or focus group* or group discussion* or interview* or mixed method* or multim…	3362331
48	or/40-47	3604640
49	Attitude to Health/	85518
50	Attitude of Health Personnel/	135517
51	(want* or like or desire* or require* or expect* or anticipat* or view* or experienc* or perspective* or perception* or opinion* or assum* or understand* or encounter* or belief* or believe* or attitude* or fear* or anxi* or reaction* or worry or worrie* or feel* or perceive* or appreciat* or satisf* or prefer* or reassur* or choice* or impact or express* or anticipat* or explor* or stories or st…	14854739
52	or/49-51	14916409
53	exp Hemoglobinopathies/	52204
54	(hemoglobinopath* or haemoglobinopath*).tw.	6597
55	(sickle cell or thalass?emia*).tw.	51072
56	((hemoglobin or haemoglobin) adj3 (disease or disorder* or abnormal* or anomaly)).tw.	4962
57	(hbs disease or sc disease or hbsc disease or hbss disease or hbse disease).tw.	545
58	or/53-57	67305
59	19 and 39 and 48 and 52 and 58	420
60	limit 59 to yr="2000 -Current"	339

## Sheet: Embase
Search Number	Query	Hits	Database	Date searched	Notes
1	pregnancy/	724026	Embase (Ovid) <1974 to 2024 October 30>	2024-10-31
2	pregnant woman/	125397
3	puerperium/	53254
4	perinatal period/	44877
5	prenatal care/	54938
6	perinatal care/	16833
7	postnatal care/	9731
8	maternal welfare/	19005
9	exp maternal health service/	3424
10	exp pregnancy complication/	575456
11	obstetrics/	41288
12	birth/	23178
13	pregnancy outcome/	91140
14	labor/	27649
15	(pregnan* or maternity).ti,ab,kw,kf.	850787
16	(trimester* or Antenatal or ante-natal or antepartum or ante-partum or antepartal or ante-partal).tw.	171463
17	(prenatal or pre-natal or prepartal or pre-partal or postpartum or post-partum or postnatal or post-natal or puerperium or intrapartum or intra partum or intranatal or intra natal or perinatal or peri natal or peripartum or peri partum).tw.	505136
18	(obstetric* or childbirth* or birth or births or birthing or preconception or pre conception or maternal or gestation* or c?esarean or c-section).tw.	1148233
19	or/1-18	2035343
20	pregnant woman/	125397
21	female/	12380442
22	mother/	109310
23	health care personnel/	268334
24	nursing assistant/	5326
25	physician assistant/	10106
26	exp medical staff/	44081
27	exp nurse/	230816
28	exp nursing staff/	78256
29	exp midwife/	37717
30	physician/	369454
31	obstetrician/	10338
32	general practitioner/	126483
33	obstetrical nursing/	2554
34	(Wom#n or mother* or mum* or mom*1 or puerpera* or primipara* or multipara* or nullipara* or parturient* or gravida* or patient* or client* or birthing person* or birthing people).tw.	14734586
35	(nurse* or nursing or midwif* or midwives or physician* or nonphysician* or doctor* or medic*1 or attendant* or obstetrician* or general practitioner* or caregiver* or clinician*).tw.	2100819
36	((Health* or care or caring or medical or hospital or skilled) adj2 (personnel or worker* or employee* or assistant* or professional* or staff or provider* or aide*)).tw.	580094
37	or/20-36	20160371
38	qualitative research/	136237
39	interview/	270853
40	questionnaire/	988352
41	attitude to health/	137541
42	(qualitative or ethnograph* or etic or emic or phenomenol* or grounded theory or hermeneutic* or framework approach* or life experience* or lived experience* or experiential or symbolic interaction* or narrative* or discourse or cluster sampl* or purposive sampl* or theoretical sampl* or action research or observation*1 or focus group* or group discussion* or interview* or mixed method* or multim…	4326776
43	or/38-42	4579284
44	attitude to health/	137541
45	health personnel attitude/	91030
46	(want* or like or desire* or require* or expect* or anticipat* or view* or experienc* or perspective* or perception* or opinion* or assum* or understand* or encounter* or belief* or believe* or attitude* or fear* or anxi* or reaction* or worry or worrie* or feel* or perceive* or appreciat* or satisf* or prefer* or reassur* or choice* or impact or express* or anticipat* or explor* or stories or st…	18830263
47	or/44-46	18891904
48	exp hemoglobinopathy/	88747
49	(hemoglobinopath* or haemoglobinopath*).tw.	10530
50	(sickle cell or thalass?emia*).tw.	73324
51	((hemoglobin or haemoglobin) adj3 (disease or disorder* or abnormal* or anomaly)).tw.	6850
52	(hbs disease or sc disease or hbsc disease or hbss disease or hbse disease).tw.	898
53	or/48-52	98109
54	19 and 37 and 43 and 47 and 53	1007
55	limit 54 to yr="2000 -Current"	939

## Sheet: MIDIRS
Search Number	Query	Hits	Database	Date searched	Notes
1	(pregnan* or maternity).ti,ab,hw.	157998	Maternity & Infant Care Database (MIDIRS) (Ovid) <1971 to October 22, 2024>	2024-10-31
2	(trimester* or Antenatal or ante-natal or antepartum or ante-partum or antepartal or ante-partal).ti,ab,hw.	47483
3	(prenatal or pre-natal or prepartal or pre-partal or postpartum or post-partum or postnatal or post-natal or puerperium or intrapartum or intra partum or intranatal or intra natal or perinatal or peri natal or peripartum or peri partum).ti,ab,hw.	94315
4	(obstetric* or childbirth* or birth or births or birthing or preconception or pre conception or maternal or gestation* or c?esarean or c-section).ti,ab,hw.	201467
5	or/1-4	257397
6	(Wom#n or mother* or mum* or mom*1 or puerpera* or primipara* or multipara* or nullipara* or parturient* or gravida* or patient* or client* or birthing person* or birthing people).ti,ab,hw.	197810
7	(nurse* or nursing or midwif* or midwives or physician* or nonphysician* or doctor* or medic*1 or attendant* or obstetrician* or general practitioner* or caregiver* or clinician*).ti,ab,hw.	78684
8	((Health* or care or caring or medical or hospital or skilled) adj2 (personnel or worker* or employee* or assistant* or professional* or staff or provider* or aide*)).ti,ab,hw.	22610
9	or/6-8	236482
10	(qualitative or ethnograph* or etic or emic or phenomenol* or grounded theory or hermeneutic* or framework approach* or life experience* or lived experience* or experiential or symbolic interaction* or narrative* or discourse or cluster sampl* or purposive sampl* or theoretical sampl* or action research or observation*1 or focus group* or group discussion* or interview* or mixed method* or multim…	69044
11	(want* or like or desire* or require* or expect* or anticipat* or view* or experienc* or perspective* or perception* or opinion* or assum* or understand* or encounter* or belief* or believe* or attitude* or fear* or anxi* or reaction* or worry or worrie* or feel* or perceive* or appreciat* or satisf* or prefer* or reassur* or choice* or impact or express* or anticipat* or explor* or stories or st…	167668
12	(hemoglobinopath* or haemoglobinopath*).ti,ab,hw.	447
13	(sickle cell or thalass?emia*).ti,ab,hw.	1143
14	((hemoglobin or haemoglobin) adj3 (disease or disorder* or abnormal* or anomaly)).ti,ab,hw.	144
15	(hbs disease or sc disease or hbsc disease or hbss disease or hbse disease).ti,ab,hw.	10
16	or/12-15	1297
17	5 and 9 and 10 and 11 and 16	89
18	limit 17 to yr="2000 -Current"	68

## Sheet: CINAHL
Search Number	Query	Hits	Database	Date searched	Notes
S1	(MH "Pregnancy")	234345	CINAH Ultimate (EBSCOhost)	2024-10-31
S2	(MH "Expectant Mothers") OR (MH "Postnatal Period") OR (MH "Perinatal Period") OR (MH "Prenatal Care") OR (MH "Perinatal Care") OR (MH "Postnatal Care") OR (MH "Maternal-Child Health") OR (MH "Maternal Health Services+") OR (MH "Pregnancy Complications+")	167174
S3	(MH "Obstetrics") OR (MH "Labor") OR (MH "Pregnancy Outcomes") OR (MH "Delivery, Obstetric")	53017
S4	TI ( pregnan* or maternity ) OR AB ( pregnan* or maternity ) OR SU ( pregnan* or maternity )	303055
S5	TI ( trimester* or Antenatal or "ante-natal" or antepartum or "ante-partum" or antepartal or "ante-partal" ) OR AB ( trimester* or Antenatal or "ante-natal" or antepartum or "ante-partum" or antepartal or "ante-partal" )	41156
S6	TI ( prenatal or "pre-natal" or prepartal or "pre-partal" or postpartum or "post-partum" or postnatal or "post-natal" or puerperium or intrapartum or "intra partum" or intranatal or "intra natal" or perinatal or "peri natal" or peripartum or "peri partum" ) OR AB ( prenatal or "pre-natal" or prepartal or "pre-partal" or postpartum or "post-partum" or postnatal or "post-natal" or puerperium or int…	108587
S7	TI ( obstetric* or childbirth* or birth or births or birthing or preconception or "pre conception" or maternal or gestation* or c#esarean or "c-section" ) OR AB ( obstetric* or childbirth* or birth or births or birthing or preconception or "pre conception" or maternal or gestation* or c#esarean or "c-section" )	267916
S8	S1 OR S2 OR S3 OR S4 OR S5 OR S6 OR S7	475363
S9	(MH "Expectant Mothers") OR (MH "Women") OR (MH "Mothers")	81878
S10	(MH "Health Personnel") OR (MH "Certified Nursing Assistants") OR (MH "Physician Assistants") OR (MH "Medical Staff+") OR (MH "Nurses+") OR (MH "Midwives+") OR (MH "Physicians") OR (MH "Hospitalists") OR (MH "Obstetricians") OR (MH "Physicians, Family") OR (MH "Midwifery") OR (MH "Perinatal Nursing")	428763
S11	TI ( Wom?n or mother* or mum* or mom or moms or puerpera* or primipara* or multipara* or nullipara* or parturient* or gravida* or patient* or client* or "birthing person*" or "birthing people" ) OR AB ( Wom?n or mother* or mum* or mom or moms or puerpera* or primipara* or multipara* or nullipara* or parturient* or gravida* or patient* or client* or "birthing person*" or "birthing people" )	2651758
S12	TI ( nurse* or nursing or midwif* or midwives or physician* or nonphysician* or doctor* or medic or medics or attendant* or obstetrician* or "general practitioner*" or caregiver* or clinician* ) OR AB ( nurse* or nursing or midwif* or midwives or physician* or nonphysician* or doctor* or medic or medics or attendant* or obstetrician* or "general practitioner*" or caregiver* or clinician* )	1008117
S13	TI ( (Health* or care or caring or medical or hospital or skilled) N2 (personnel or worker* or employee* or assistant* or professional* or staff or provider* or aide*) ) OR AB ( (Health* or care or caring or medical or hospital or skilled) N2 (personnel or worker* or employee* or assistant* or professional* or staff or provider* or aide*) )	260123
S14	S9 OR S10 OR S11 OR S12 OR S13	3483867
S15	(MH "Qualitative Studies")	157950
S16	(MH "Qualitative Validity+")	1931
S17	(MH "Questionnaires")	498468
S18	(MH "Attitude to Health") OR (MH "Attitude to Medical Treatment") OR (MH "Attitude to Illness")	64963
S19	(MH "Focus Groups") OR (MH "Discourse Analysis") OR (MH "Content Analysis") OR (MH "Ethnographic Research") OR (MH "Ethnological Research") OR (MH "Field Studies") OR (MH "Phenomenology") OR (MH "Phenomenological Research") OR (MH "Life Experiences+")	191103
S20	TI ( qualitative or ethnograph* or etic or emic or phenomenol* or "grounded theory" or hermeneutic* or "framework approach*" or "life experience*" or "lived experience*" or experiential or "symbolic interaction*" or narrative* or discourse or "cluster sampl*" or "purposive sampl*" or "theoretical sampl*" or "action research" or observation or observations or "focus group*" or "group discussion*" …	2018117
S21	S15 OR S16 OR S17 OR S18 OR S19 OR S20	2054383
S22	(MH "Attitude to Health") OR (MH "Attitude of Health Personnel")	104649
S23	TI ( want* or like or desire* or require* or expect* or anticipat* or view* or experienc* or perspective* or perception* or opinion* or assum* or understand* or encounter* or belief* or believe* or attitude* or fear* or anxi* or reaction* or worry or worrie* or feel* or perceive* or appreciat* or satisf* or prefer* or reassur* or choice* or impact or express* or anticipat* or explor* or stories o…	2862945
S24	S22 OR S23	2891423
S25	(MH "Hemoglobinopathies+")	9886
S26	TI ( hemoglobinopath* or haemoglobinopath* ) OR AB ( hemoglobinopath* or haemoglobinopath* )	936
S27	TI ( "sickle cell" or thalass#emia* ) OR AB ( "sickle cell" or thalass#emia* )	10131
S28	TI ( (hemoglobin or haemoglobin) N3 (disease or disorder* or abnormal* or anomaly) ) OR AB ( (hemoglobin or haemoglobin) N3 (disease or disorder* or abnormal* or anomaly) )	849
S29	TI ( "hbs disease" or "sc disease" or "hbsc disease" or "hbss disease" or "hbse disease" ) OR AB ( "hbs disease" or "sc disease" or "hbsc disease" or "hbss disease" or "hbse disease" )	68
S30	S25 OR S26 OR S27 OR S28 OR S29	13045
S31	S8 AND S14 AND S21 AND S24 AND S30	214
S32	S8 AND S14 AND S21 AND S24 AND S30 Limiters - Publication Date: 20000101-	200

## Sheet: PsycINFO
Search Number	Query	Hits	Database	Date searched	Notes
S1	(((((((DE "Pregnancy") OR (DE "Expectant Mothers")) OR (DE "Postnatal Period")) OR (DE "Perinatal Period")) OR (DE "Prenatal Care")) OR (DE "Pregnancy Outcomes")) OR (DE "Obstetrics")) OR (DE "Birth")	69065	PsycINFO (EBSCOhost)	2024-10-31
S2	TI ( pregnan* or maternity ) OR AB ( pregnan* or maternity ) OR KW ( pregnan* or maternity )	61585
S3	TI ( trimester* or Antenatal or "ante-natal" or antepartum or "ante-partum" or antepartal or "ante-partal" ) OR AB ( trimester* or Antenatal or "ante-natal" or antepartum or "ante-partum" or antepartal or "ante-partal" )	10036
S4	TI ( prenatal or "pre-natal" or prepartal or "pre-partal" or postpartum or "post-partum" or postnatal or "post-natal" or puerperium or intrapartum or "intra partum" or intranatal or "intra natal" or perinatal or "peri natal" or peripartum or "peri partum" ) OR AB ( prenatal or "pre-natal" or prepartal or "pre-partal" or postpartum or "post-partum" or postnatal or "post-natal" or puerperium or int…	63086
S5	TI ( obstetric* or childbirth* or birth or births or birthing or preconception or "pre conception" or maternal or gestation* or c#esarean or "c-section" ) OR AB ( obstetric* or childbirth* or birth or births or birthing or preconception or "pre conception" or maternal or gestation* or c#esarean or "c-section" )	139367
S6	S1 OR S2 OR S3 OR S4 OR S5	202243
S7	((DE "Expectant Mothers") OR (DE "Human Females")) OR (DE "Mothers")	152175
S8	(((((DE "Health Personnel") OR (DE "Nurses" OR DE "Psychiatric Nurses" OR DE "Public Health Service Nurses" OR DE "School Nurses")) OR (DE "Midwifery")) OR (DE "Physicians")) OR (DE "Obstetricians")) OR (DE "General Practitioners")	103662
S9	TI ( Wom?n or mother* or mum* or mom or moms or puerpera* or primipara* or multipara* or nullipara* or parturient* or gravida* or patient* or client* or "birthing person*" or "birthing people" ) OR AB ( Wom?n or mother* or mum* or mom or moms or puerpera* or primipara* or multipara* or nullipara* or parturient* or gravida* or patient* or client* or "birthing person*" or "birthing people" )	1330885
S10	TI ( nurse* or nursing or midwif* or midwives or physician* or nonphysician* or doctor* or medic or medics or attendant* or obstetrician* or "general practitioner*" or caregiver* or clinician* ) OR AB ( nurse* or nursing or midwif* or midwives or physician* or nonphysician* or doctor* or medic or medics or attendant* or obstetrician* or "general practitioner*" or caregiver* or clinician* )	391313
S11	TI ( (Health* or care or caring or medical or hospital or skilled) N2 (personnel or worker* or employee* or assistant* or professional* or staff or provider* or aide*) ) OR AB ( (Health* or care or caring or medical or hospital or skilled) N2 (personnel or worker* or employee* or assistant* or professional* or staff or provider* or aide*) )	154858
S12	S7 OR S8 OR S9 OR S10 OR S11	1608908
S13	DE "Qualitative Methods"	11733
S14	DE "Interviews"	13281
S15	DE "Attitudes" OR DE "Attitude Change" OR DE "Attitude Formation" OR DE "Health Attitudes" OR DE "Physical Illness (Attitudes Toward)" OR DE "Public Health Attitudes"	56132
S16	(((((((DE "Surveys") OR (DE "Questionnaires")) AND (DE "Ethnography" OR DE "Ethnology")) OR (DE "Grounded Theory")) OR (DE "Discourse Analysis")) OR (DE "Content Analysis")) OR (DE "Phenomenology")) OR (DE "Life Experiences" OR DE "Life Changes")	76501
S17	TI ( qualitative or ethnograph* or etic or emic or phenomenol* or "grounded theory" or hermeneutic* or "framework approach*" or "life experience*" or "lived experience*" or experiential or "symbolic interaction*" or narrative* or discourse or "cluster sampl*" or "purposive sampl*" or "theoretical sampl*" or "action research" or observation or observations or "focus group*" or "group discussion*" …	1663230
S18	S13 OR S14 OR S15 OR S16 OR S17	1712072
S19	(DE "Health Attitudes") OR (DE "Health Personnel Attitudes")	37304
S20	TI ( want* or like or desire* or require* or expect* or anticipat* or view* or experienc* or perspective* or perception* or opinion* or assum* or understand* or encounter* or belief* or believe* or attitude* or fear* or anxi* or reaction* or worry or worrie* or feel* or perceive* or appreciat* or satisf* or prefer* or reassur* or choice* or impact or express* or anticipat* or explor* or stories o…	3831761
S21	S19 OR S20	3833837
S22	TI ( hemoglobinopath* or haemoglobinopath* ) OR AB ( hemoglobinopath* or haemoglobinopath* ) OR KW ( hemoglobinopath* or haemoglobinopath* )	98
S23	TI ( "sickle cell" or thalass#emia* ) OR AB ( "sickle cell" or thalass#emia* ) OR KW ( "sickle cell" or thalass#emia* )	1980
S24	TI ( (hemoglobin or haemoglobin) N3 (disease or disorder* or abnormal* or anomaly) ) OR AB ( (hemoglobin or haemoglobin) N3 (disease or disorder* or abnormal* or anomaly) ) OR KW ( (hemoglobin or haemoglobin) N3 (disease or disorder* or abnormal* or anomaly) )	131
S25	TI ( "hbs disease" or "sc disease" or "hbsc disease" or "hbss disease" or "hbse disease" ) OR AB ( "hbs disease" or "sc disease" or "hbsc disease" or "hbss disease" or "hbse disease" ) OR KW ( "hbs disease" or "sc disease" or "hbsc disease" or "hbss disease" or "hbse disease" )	8
S26	S22 OR S23 OR S24 OR S25	2073
S27	S6 AND S12 AND S18 AND S21 AND S26	53
S28	S6 AND S12 AND S18 AND S21 AND S26	50

## Sheet: SSCI
Search Number	Query	Hits	Database	Date searched	Notes
1	TS=(pregnan* or maternity or trimester* or Antenatal or “ante-natal” or antepartum or “ante-partum” or antepartal or “ante-partal” or prenatal or “pre-natal” or prepartal or “pre-partal” or postpartum or “post-partum” or postnatal or “post-natal” or puerperium or intrapartum or “intra partum” or intranatal or “intra natal” or perinatal or “peri natal” or peripartum or “peri partum” or obstetric* …	247194	Social Sciences Citation Index (SSCI)--1970-present (via Web of Science)	2024-10-31
2	TS=(Woman or women or mother* or mum* or mom or moms or puerpera* or primipara* or multipara* or nullipara* or parturient* or gravida* or patient* or client* or “birthing person*” or “birthing people” or nurse* or nursing or midwif* or midwives or physician* or nonphysician* or doctor* or medic or medics or attendant* or obstetrician* or “general practitioner*” or caregiver* or clinician*)	1676176
3	TS=((Health* or care or caring or medical or hospital or skilled) NEAR/2 (personnel or worker* or employee* or assistant* or professional* or staff or provider* or aide*))	206782
4	#2 OR #3	1741666
5	TS=(qualitative or ethnograph* or etic or emic or phenomenol* or "grounded theory" or hermeneutic* or "framework approach*" or "life experience*" or "lived experience*" or experiential or "symbolic interaction*" or narrative* or discourse or "cluster sampl*" or "purposive sampl*" or "theoretical sampl*" or "action research" or observation or observations or "focus group*" or "group discussion*" o…	1963399
6	TS=(want* or like or desire* or require* or expect* or anticipat* or view* or experienc* or perspective* or perception* or opinion* or assum* or understand* or encounter* or belief* or believe* or attitude* or fear* or anxi* or reaction* or worry or worrie* or feel* or perceive* or appreciat* or satisf* or prefer* or reassur* or choice* or impact or express* or anticipat* or explor* or stories or…	4512885
7	TS=(hemoglobinopath* or haemoglobinopath* or "sickle cell" or thalass$emia* or "hbs disease" or "sc disease" or "hbsc disease" or "hbss disease" or "hbse disease")	3483
8	TS=((hemoglobin or haemoglobin) NEAR/3 (disease or disorder* or abnormal* or anomaly))	198
9	#7 OR #8	3592
10	#1 AND #4 AND #5 AND #6 AND #9	127

## Sheet: GIM
Search Number	Query	Hits	Database	Date searched	Notes
1	(tw:(pregnan* OR maternity OR maternal OR postpartum OR peripartum OR prenatal OR perinatal OR postnatal OR birth OR childbirth)) AND (tw:(hemoglobinopath* OR haemoglobinopath* OR sickle cell OR thalassemia* OR thalassaemia*)) AND (tw:(qualitative))	178	Global Index Medicus (all indexes: AIM; LILACS; IMEMR; IMSEAR; WPRIM)	2024-10-31

## Sheet: CKNI
Search Number	Query	Hits	Database	Date searched	Notes
	title, keyword, abstract: qualitative AND sickle cell	0	CKNI (https://oversea.cnki.net/kns/defaultresult/index)	2024-10-31	Searches conducted in English
	title, keyword, abstract: qualitative AND thalassemia	20
	title, keyword, abstract: qualitative AND hemoglobinopathy	1
	title, keyword, abstract: qualitative AND hemoglobinopathies	2
	Total	23

## Sheet: PRISMA
Name of database	Hits
Medline	339
Embase	939
MIDIRS	68
CINAHL	200
PsycINFO	50
SSCI	127
GIM	178
CKNI	23
Total	1924
Duplicates 2023	590
Duplicates 2024	30
Total duplicates	620
Deduplicated results 2023	1127
Deduplicated results 2024	177
Total after deduplication	1304
