# Supplementary material for: Sickle cell disease and maternity care: A qualitative synthesis of women’s and health providers experiences
Source: PLoS One. 2026 Jul 13;21(7):e0352992. doi: 10.1371/journal.pone.0352992 (PMC13362093; doi:10.1371/journal.pone.0352992)
Supplement: S2 Appendix — (XLSX) [file pone.0352992.s002.xlsx]

## Sheet:  Study Details
Authors	Title	Date	Country	Resource	Population	Type of HB	Phase of Maternity	Type of Study	Participants
Cox & Beauquier-Maccotta	Maternal representations during a pathological pregnancy: the case of sickle cell disease	2014	France	High	Women	Sickle Cell	Pregnancy, Birth and Motherhood	Qualitative descriptive	5 pregnant women with SCD
Dyson S	Ethnicity and screening for sickle cell and thalassemia: lessons for practice from the voices of experience	2005	UK	High	Nurse Counsellors	Sickle Cell and Thalassemia	Prenatal Screening	Qualitative descriptive (and exploratory)	27 haemoglobinopathy nurse counsellors
Dyson et al	Ethnicity questions and antenatal screening for sickle cell/thalassaemia (EQUANS) in England: Observation and interview study	2007	UK	High	Women, Staff and Men	Sickle Cell and Thalassemia	Prenatal Screening	Ethnography	Observation of 121 first antenatal bookings plus interviews with 111 mothers and 115 interviews with 61 different midwives
Gould & Darlison	The role of the haemoglobinopathy nurse cousellor: an exploratory study	2000	UK	High	Staff	Sickle Cell and Thalassemia	Mainly prenatal (genetic counselling)	Mixed methods including a survey followed by Qualitative interviews	4 interviews with Nurse counsellors
Locock & Kai	Parents’ experiences of universal screening for haemoglobin disorders:implications for practice in a new genetics era	2008	UK	High	Women and Men	Sickle Cell and Thalassemia	Prenatal Screening	Qualitative descriptive	39 Women and Men of different ethnicities with various SCD/TH status
Santos ACC et al	Feelings Of women with sickle cell anaemia with regard to reproductive experiences	2012	Brazil	Upper Middle	Women	Sickle Cell	Pregnancy, Birth and Motherhood	Qualitative descriptive	25 women with a confirmed sickle cell diagnosis with previous reproductive experiences.
Silva UB. etal	Experiences of women with sickle cell disease who experienced pregnancy losses	2021	Brazil	Upper Middle	Women	Sickle Cell	Pregnancy	Qualitative descriptive (and exploratory)	20 women with SCD
Tsianakas et al (from same study as below)	Offering antenatal sickle cell and thalassaemia screening to pregnant women in primary care: a qualitative study of GPs’ experiences	2010	UK	High	Staff (GP's)	Sickle Cell and Thalassemia	Prenatal Screening	Qualitative descriptive	34 GPs (offering screening for SC&T when pregnancy is first confirmed)
Tsianakas et al (from same study as above)	Offering antenatal sickle cell and thalassaemia screening to pregnant women in primary care: a qualitative study of women's experiences and expectations of participation	2012	UK	High	Women	Sickle Cell and Thalassemia	Prenatal Screening	Qualitative descriptive	21 ethnically diverse women (being offered screening for SC&T at first booking with GP)
Tumwesige et al	Lived experiences of pregnancy among women with sickle cell disease receiving care at Mulago hospital: a qualitative study	2019	Uganda	Low	Women	Sickle Cell	Pregnancy	Phenomenology	15 women with SCD
Ulph et al	Familial influences on antenatal and newborn haemoglobinopathy screening	2011	UK	High	Women and Men	Sickle Cell and Thalassemia	Prenatal Screening	Qualitative descriptive	37 women and men (inc couples) (28 W) receiving carrier results for themselves or their child after universal haemoglobin disorder screening (including newborn)
Xavier ASG. et al	Perception of women suffering from sickle cell anemia regarding pregnancy: an exploratory study	2013	Brazil	Upper Middle	Women	Sickle Cell	Pregnancy,	Qualitative descriptive (and exploratory)	25 women with SCD

## Sheet: Quality Appraisal
Authors	Title	Date	Country	Context	Clear Aims	Lit Review	Theory and Design clear and appropriate	Sampling strategy explained	Data Collection explained	Analysis explained	Findings reflect data	Ethics	Reflexivity	Relevance	Quality Rating
Cox & Beauquier-Maccotta	Maternal representations during a pathological pregnancy: the case of sickle cell disease	2014	France	Yes, women with sickle cell disease, who had been pregnant	Yes, to some extent, to ecxplore maternal representations	Yes, not very comprehensive	Theory based on 'maternal representation', design is unclear	No not at all. Unclear how women were identified or approached, or whether more were approched or if not, why these five	Not in great detail. Intereview questions are described but who carried out the itnerviews, where and how long they lasted for example is not described. Unclear whether they were recorded or wheter/ how consent was obtaine	Yes but no known method chosen. Explanation is quite unclear.	They appear to.	Not stated	No	Relevant	C
Cruz Santos et al	Feelings Of women with sickle cell anaemia with regard to reproductive experiences	2012	Brazil	Yes, women who were have sickle cell and who had experienced pregnancy	Yes, to describe womens's perspectives and experiences of pregnancy	Yes, although relativel short and not comprehensive	No theory but design appears appropriate to some extent	To some extent, although it is unclear how women were approached for recruitment	Briefly, it is unclear who carried out the interviews or what the questions were	It is stated that content analysis was used but the nethod is not described at all	Quotes are provided for some of the statements being made but not all	Yes	No	Relevent	C
Dyson S (Book)	Ethnicity and screening for sickle cell and thalassemia: lessons for practice from the voices of experience	2005	UK	Yes - nurse counsellors (of different ethnicities) providing support for antenatal screening to pregnant women at centres in London and in other areas of the UK	Unclear - eliciting views about questions relating to ethnicity during prenatal screening for sickle cell	Yes - comprehensive overview of the topic largely in a UK conext	Yes - some discussion of theory in chapter 2 and qualitative design outlined in detail	Yes - based on convenience sampling at talks given by the author followed by snowball sampling from these	Yes - appears to be a mix of focus groups and individual interviews, recorded and transcribed with 27 nurse cousellors (some demographic details supplied)	Yes - basic thematic analysis with some details of how the themes were derived as well as potential limitations	Yes - themes and sub-themes supported by relevant labelled quotes with some apparent overlaps within and across themes	Yes	Limited - in relation to the validity of the findings	Yes, themes discussed in detail with insights and implications for policy makers and practiitoners	B
Dyson et al	Ethnicity questions and antenatal screening for sickle cell/thalassaemia (EQUANS) in England: Observation and interview study	2007	UK	Yes, women and midwives at antental appointments undertaking screening questions	Yes, to describe understandings that mothers and midwives have of ethnicity, and to explore barriers to the successful implementation of an ethnicity screening question for sickle cell/thalassaemia	Limited	No theory is used. The design appears appropriate	No rationale given for numbers or sites/midwifery appointments chosen. Unclear how midwves were recruited.	Yes, described relatively clearly.	No	To some extent	Not stated	No	Relevant	C+
Gould & Darlison	The role of the haemoglobinopathy nurse cousellor: an exploratory study	2000	UK	Yes - nurse counsellors at 6 UK centres (out of 30) including London, urban areas (with high populations of 'at risk' individuals) and a rural area with few 'at risk' individuals	Yes - to explore the scope and experiences of HB Nurse Counsellors	Yes - comprehensive	Limited - no theory and utilizing a national survey to inform qualitative interviews with nurse counsellors	Yes - for the qualitative component it appears to be purposive based on geographical location to reflect populations with high and low levels of HB disorders	Limited - interviews using a topic guide derived from the survey - no details about consent or location and limited to 4 nurse cousellors	No - just described as 'analysis by content'	Unclear - descriptive headings relating to study objectives incorporating survey data and interview narrative with some labelled quotes	Yes - approvals identified	No	Limited - highly descriptive with little or no reference to wider literature and self reported study limitations relating to small number of interviewees with particular experiences	D	Insufficient description of qualitative components around data collection and, particularly, data analysis. No evidence of thematic development and poor contextualization of findings. Small number (n=4) of potentially biasaed interviewees
Locock & Kai	Parents’ experiences of universal screening for haemoglobin disorders:implications for practice in a new genetics era	2008	UK	Yes - Parents (of varying ethnicities) being offered screening for HB disorders in the UK (part of a larger study)	Yes - to explore the experiences of parents offered new universal screening for haemoglobindisorders in order to inform clinical practice	Yes - brief but relevant	Limited and confused - based on grounded theory but using a framework (non inductive) and no details of data saturation	Yes - described as maximum variation	Yes - detailed interviews with 39 people (women and men) including the use of several interpreters for different languages	Yes - thematic analysis based on a framework allowing for the emergence of new themes (inductive and deductive) and checking of themes by participants	Yes - basic themes with relevant, labelled supporting quotes	Yes - approvals identified	No	Yes - insightful discussion incorporating implications for practice and strengths/limitations	B
Silva UB. etal	Experiences of women with sickle cell disease who experienced pregnancy losses	2021	Brazil	Yes - Women with SCD who experienced pregnancy loss treated at a reference clinic in Salvador-Brazil	Yes - to understand the experiences of women with SCD in relation to pregnancy losses due to spontaneous and stillborn abortion	Yes - brief and not contextualised	Limited - no theory but design described as descriptive and exploratory	No - not discussed (appears to be women with SCD attending an SCD clinic with a history of pregnancy loss)	Yes - semi structured (recorded) interviews with 20 women	Limited - based on Discourse of the Collective Subject (DCS) but vague description of methods used	Yes - presented as a block of narrative with DCS categories identified using unlabelled supporting quotes	Yes - approvals identified	No	Yes - insightful discussion incorporating socio-cultural perspectives and reference to the wider body of literature in this area but poor identification of study limitations	C+
Tsianakas et al	Offering antenatal sickle cell and thalassaemia screening to pregnant women in primary care: a qualitative study of GPs’ experiences	2010	UK	Yes GP's involved in a trial (the SHIFT Trial) looking to implement universal HB screening at the confirmation of pregnancy booking in relatively deprived areas with high prevalence of HB disorders	Yes - to assess the feasibility of offering antenatal SC&T screening in primary care at the time of pregnancy confirmation	Yes - comprehensive	Limited - no theory and vague description of design	Yes - interviews with GPs (randomly selected followed by snowball sampling?) from the 17 practices included in the intervention arm of the trial	Limited - interviews with 34 GPs using a topic guide - no details about consent, transcription, location or length	Yes - broadly in accord with the constant comparison method utilizing a coding frame and inductive generation of themes	Limited - categorizeded according to barriers and facilitators and supported by labelled quotes	Yes - approvals identified	No	Yes - largely descriptive and contextualized but recommendations made and limitations addressed	C+
Tsianakas et al	Offering antenatal sickle cell and thalassaemia screening to pregnant women in primary care: a qualitative study of women's experiences and expectations of participation	2012	UK	Yes - pregnant women being offered SC&T screening at first GP visit as part of a trial conducted at 25 GP practices in 2 English inner-city Primary Care Trusts	Yes - to explore women's acceptability of, and preferences expressed dur_x0002_ing, antenatal SC&T screening within a multi-cultural context	Yes - comprehensive and framed in terms of access and acceptability to women	Limited - no theory or formal method outlined but appears to be loosely based on grounded theory (utilizes constant comparison)	Yes - described as purposeful sampling with the aim of recruiting women who varied in ethnic origin, country of birth and carrier status	Yes - in depth interviews with 21 pregnant women utilizing a topic guide including the use of interpreters for non-English languages, recorded and transcribed with clear description of procedures	Yes - broadly in accord with the constant comparison method utilizing coding and inductive generation of themes	Yes - basic themes described and supported by relevant, labelled quotes addressing the study objectives	Yes - approvals identified	No	Yes - detailed and insightful exploration of themes with reference to wider literature and socio-cultural implications of screening but little or no discussion of study limitations or practical implications	B
Tumwesige et al	Lived experiences of pregnancy among women with sickle cell disease receiving care at Mulago hospital: a qualitative study	2019	Uganda	Yes - Women with SCD admitted on the ward (postnatally) or attending antenatal care at a large referral hospital in Kampala, Uganda	Yes - to document lived experiences of pregnancy among women with sickle cell disease through in-depth, detailed narratives.	Yes - brief but relevant	Yes - limited theory but use of a recognized phenomenological approach	Yes - women with SCD identified from hospital records and approached directly (purposive)	Yes - in depth (recorded) interviews with 15 women conducted in relevant language followed by transcription (broadly following phenomenological approach)	Yes - clear description of approach with tables to illustrate sub-themes, themes and lived experience	Yes - themes largely presented as positive and negative experiences with labelled, supporting quotes but no real depth or interpretation of the findings	Yes - approvals identified	No (and should be present for a phenomenological study)	Limited - brief and descriptive with little or no integration of supporting literature and no discussion of limitations or implications	B
Ulph et al	Familial influences on antenatal and newborn haemoglobinopathy screening	2011	UK	Limited - Women and men after receiving HB carrier results (antenatal or newborn) in two ethnically diverse regions of England	Yes - to examine service users’ prior knowledge, screening decisions and adaptation following HB screening within the context of social and familial influences	Yes - brief but relevant	Limited - no theory but design influenced by grounded theory	Yes - initially purposive to identify relevant participants followed by theoretical sampling to test emergent theory	Yes - semi structured, recorded interviews with 37 women and men (28W & 9M) including the use of interpreters (where required), transcription of interviews and member checking	Yes - constant comparison in accord with grounded theory	Yes - key themes identified supported by labelled quotes	Yes - approvals identified	No	Yes - detailed and insightful exploration of themes with reference to wider literature, incorporating study limitations and key messages	B+
Xavier ASG. et al	Perception of women suffering from sickle cell anemia regarding pregnancy: an exploratory study	2013	Brazil	Yes - women with SCD and reproductive experiences recruited from an outpatient hospital department in Bahia, Brazil	Yes - To analyze the perception of women suffering from sickle cell anemia regarding pregnancy	Yes - brief but relevant	Limited - no theory but design described as descriptive and exploratory	Limited - appears to be purposive (from hospital records) to include women with SCD and experience of pregnancy and childbirth	Yes - semi structured (recorded) interviews with 25 women	Limited - based on Discourse of the Collective Subject (DCS) but vague description of methods used	Yes - presented as defined DCS categories using unlabelled supporting quotes	Yes - approvals identified	No	Limited - lengthy but largely descriptive narrative with limited reference to wider literature and no discussion of study limitations	C+
	Excluded after Quality Appraisal

## Sheet: Coding and Themes
Authors	Title	Date	Country	Code 1	Code 2	Code 3	Code 4	Code 5	Code 6	Code 7	Code 8	Code 9	Code 10	Code 11	Code 12	Code 13	Code 14	Code 15	Code 16	Code 17	Code 18	Code 19	Code 20	Code 21
Cox & Beauquier-Maccotta	Maternal representations during a pathological pregnancy: the case of sickle cell disease	2014	France	Feelings of ambivalence upon discovering pregnancy	Imagined not having the ability to become pregnant	Shock & surprise	Not using contraception	Didn't expect to live to become pregnant	Pregancy co-incides with a worsening of symptoms	Pregnancy means being more dependent on others	Experience of SCD pain helps with prep for the pain of childbirth	Fear of childbirth more related to potential for SCD crisis during labour and birth	Recurrent thoughts and anxiety about future health of baby	Not reassured by negative tests (about future health of baby)	Fear about not being able to look after the baby because of SCD (fatigue)	Fear of being forced to take care of baby (by maternity staff)	Caring for baby may fall to other family members	Fear of not being 'a good mother'
Dyson S (Book)	Ethnicity and screening for sickle cell and thalassemia: lessons for practice from the voices of experience	2005	UK	Selective screening for SCD based on perceived ethnicity (by MW) leads to missed carriers	MW find it difficult to probe ethnicity in detail	Judgement and preconception about SCD amongst MW	MW lack knowledge about SCD (including which populations may be affected).	MW report lack of time to explore SCD with women	Potential to open 'a can of worms' if MW probe ethnicity	Lack of interpreters hinders understanding by women	Fear of authority/officialdom by women impacts on engagement (historical)	Disbelief, shock and anger when carrier status identified in 'white' women	Ethnicity screening as the antithesis of woman centred care (processing)	Advocate for universal screening
Dyson et al	Ethnicity questions and antenatal screening for sickle cell/thalassaemia (EQUANS) in England: Observation and interview study	2007	UK	Screening for SCD based on perceived ethnicity (looks, name) (by MW)	Belief that mother should assign ethnicity herself	MW find it difficult to probe ethnicity in detail	Judgement and preconception about SCD amongst MW	MW report lack of time to explore SCD with women	Information about testing for SCD only given if women asked	Screening questions viewed as routine for most women	Different meanings of 'ethnicity' for different people	Lack of cultural competence when talking about ethnicity	MW lack knowledge about SCD. Rely on woman
Locock & Kai	Parents’ experiences of universal screening for haemoglobin disorders:implications for practice in a new genetics era	2008	UK	Viewed as routine blood test - not taken seriously	Would like more information about screening	Given information but don't read it properly	Would have preferred to know status before pregnancy or even earlier	Regret over choice of partner	Use of diagrams or drawings to explain genetics	Misunderstandings of how traits are passed on (Ethnic influence)	Comparisons of risk (1 in 4) viewed optimistically or inappropraitely	Belief in god would protect the baby	Prefer to receive +ve results in person or by phone (not letter/email)	Language barriers hinder communication	Counselling viewed as either directive or too non-directive (want guidance)	Want to know details of potential termination	Some unwilling to have prenatal test on religious grounds	Having a child with SCD viewed as part of Gods plan (religious fatalism)
Santos ACC et al	Feelings Of women with sickle cell anaemia with regard to reproductive experiences	2012	Brazil	Doubts about the ability to become pregnant triggered by health professionals	Didn't use contraception because of reproductive doubts	Doubts about fertility lead to unplanned pregnancy	Conflict about becoming a mother because of infertility myths	Guilt and self-blame associated with pregnancy (passing on SCD to child)	Fear of death during labour	Fear of giving birth to an affected child	Being viewed as 'high risk' excaerbates fear	Fear leads to feeling 'a lack of control'	Loneliness because of lack of family support	Financial worries about taking care of the child	Pregancy viewed as a negative experience	Feeling victorious and joyful after childbirth (in spite of circumstances)	Foetal loss as a sad and traumatic experience	Regret after experiencing an SCD related condition as a result of pregnancy	Frustration at not being able to breastfeed
Silva UB. etal	Experiences of women with sickle cell disease who experienced pregnancy losses	2021	Brazil	Sense of loss and sadness following spontaneous abortion or stillbirth	Deep depression and sense of guilt	Greater focus on pregnancy in women with SCD means loss is especially traumatic	Grief associated with loss of dreams and expectations	Stength from partner and family support	Lack of social and professional support leads to loneliness and depression	Fatalistic attitude created by perceived racism
Tsianakas et al	Offering antenatal sickle cell and thalassaemia screening to pregnant women in primary care: a qualitative study of GPs’ experiences	2010	UK	Shortage of time to discuss SCD screening (GP's)	Difficulty in communicatinng/explaining screening to women whose first language isn't English	Challenges in explaining potential negative consequences (termination)	Unnecessary for women to have multiple blood tests	Perception that SCD screening not relevant to certain populations (Ethnicity)	Perception that SCD screening not relevant to certain populations (Religious beliefs)	Lack of knowledge about HBP's amongst women from populations where more prevalent	GP's looking for a convenient (easy) wat to give information (rather than explaining)	Screening works better in small teams (easier to organize and communicate)	Need for formal staff training on SCD	Importance of offering screening as early as possible	Morally women want to do the right thing (screening) - desire to have a healthy baby	GP's use their 'power' to encourage women to have the test (directive)	Acceptance of God's will
Tsianakas et al	Offering antenatal sickle cell and thalassaemia screening to pregnant women in primary care: a qualitative study of women's experiences and expectations of participation	2012	UK	Women want screening as early as possible in pregnancy	Confusion about being 'treated' for SCD (as a carrier)	Women want screening as early as possible in pregnancy	Motivation for screening couched in terms of wanting a healthy baby (being a 'good mother')	Screening earlier allows more time for 'preparation'	Women favour pre-conception screening (desire to have a healthy baby)	Women perceive screening optimistically (to confirm they have a healthy baby)	Value having time to make a decision about screening	Doctors perceived to be quite directive with 'at risk' populations	Willingness to accept doctor's advice/instructions	Value doctors opinion over MW	Potential for message/info to be lost when presented with a lot of other information	Women want more time to discuss SCD with health professionals	Failure to understand what being a carrier means	Difficulty in having to make decisions they did not expect to make	Not having English as a first langauge presented difficulties in understanding
Tumwesige et al	Lived experiences of pregnancy among women with sickle cell disease receiving care at Mulago hospital: a qualitative study	2019	Uganda	Acceptance of God's will (+ve or -ve)	Disapproval from health professionals	Happiness that the baby does not have SCD	Pregnancy as a painful and uncomfortable experience	Fear of transfusions (possibility of infected blood)	Shock of losing a baby and subsequent emotional trauma	Socio-cultural belief that women with SCD hardly bare any children	Stigmatizaion and blame from health professionals	Conflicting information/advice about whether to become pregnant	Operation to remove baby without consent	Being abandoned by partners (and family members) when pregnant	Feelings of loneliness and isolation	Empathy, understanding and respect by health professionals	Importance of specialist care	Support from partner gives strength	Delays at health facilities lead to extended periods of pain	Influence of bribes and informal payemnts ('no money, no care')	Lack of understanding of SCD (outside of specialist clinics)	Staff don't know much about SCD	Only go to ANC clinic when in crisis	Health professionals advocate for c. section (lack of understanding)
Ulph et al	Familial influences on antenatal and newborn haemoglobinopathy screening	2011	UK	Shock and surprise at SCD carrier status after ANC screening	Women of white ethnicity minimize expectations ("I won't be a carrier cos I'm white")	Incorrect presumption of ethnicity by MW after +ve result	Unwilling to be tested (PND) cos of miscarriage risk	Women take advice from family members (more than health professionals)	Importance of engaging with fathers during screening	Want to decide which family members to engage with (need for privacy)	Fear of stigmatization	Highly sensitive information to share with family who may not know their own status	Reluctance to tell partner in case it affects the relationship	Importance of information (leaflets, etc) to raise awareness amongst family members	Importance of presenting information in an understandable format	Reluctance to engage with info & testing by some women
Xavier ASG. et al	Perception of women suffering from sickle cell anemia regarding pregnancy: an exploratory study	2013	Brazil	Feelings of fear and anxiety during pregnancy	Pain, infection, tranfusions and hospitalization	Lack of beds in specialist hospitals	Feelings of sorrow - thoughts about dying	Fate in the hands of God	Fear of having a sick/affected baby	Lack of support from family and health services	Conflicts, doubts and dilemma's about abortion	Hid pregnancy from family (fear of stigmatization?)	Difficulty having a child alone without support (led to abortion)	Conflict squaring abortion with faith (guilt)	Depression following miscarriage (suffered for no reason)	Loss of dream of being a mother (following miscarriage)	Deep trauma following loss of a baby	Pregnancy 'normalizes' women's perceived 'defects' (SCD)
Theme Development
Intense feelings of fear and anxiety persist throughout the maternity journey	Fatalistic beliefs lead to passivity and conflict	Pregnancy associated with a worsening of SCD symptoms including pain, discomfort, infection and transfusions	Joy, happiness and relief after birth	Influence of family, professional and social support	Misunderstanding and lack of information about SCD	Sensitivity and insensitivity around screening based on ethnicity	Stigmatization and disapproval from health professionals and family	Language barriers hinder communication	Doubts about ability to become pregnant based on myth and discrimination	Deferential attitude towards health professionals leads to directive care	Infrastructure and organizational issues impact on care quality	Importance of screening early	Limited expectations of screening may lead to emtional distress when the outcome is unexpected	Acute trauma and depression following loss of a baby
Guilt, self-blame and regret associated with pregnancy					Need for more staff training on SCD	Presumption and judgement impact on screening practices (staff)					Lack of time to discuss or consider SCD screening and implications	Personal beliefs around screening influence uptake
Fear and anxiety about the future
Women with SCD experience intense feelings of fear, guilt and anxiety throughout the maternity journey	Fatalistic beliefs lead to passivity and conflict	Pregnancy is marked by painful and uncomfortable eruptions of SCD symptoms		Influence of family, professional and social support	Lack of knowledge and information about SCD	Women with SCD experience stigmatization, judgement and insensitivity		Language barriers hinder communication	Doubts about ability to become pregnant based on myth and discrimination	Deferential attitude towards health professionals leads to directive care	Infrastructure and organizational issues impact on quality of care	Importance of screening early	Coping with the unexpected consequences of screening	The joy of achievement and despair of loss
												Screening as a moral imperative

## Sheet: Final Themes
THEME 1	THEME 2	THEME 3	THEME 4	THEME 5	THEME 6	THEME 7	THEME 8	THEME 9	THEME 10	THEME 11	THEME 12	THEME 13	THEME14
Women with SCD experience intense feelings of fear, guilt and anxiety throughout the maternity journey	Fatalistic beliefs lead to passivity and conflict	Pregnancy is marked by painful and uncomfortable eruptions of SCD symptoms	Influence of family, professional and social support	Lack of knowledge and information about SCD and screening	Women with SCD experience stigmatization, judgement and insensitivity	Language barriers hinder communication	Doubts about ability to become pregnant based on myth and discrimination	Deferential attitude towards health professionals leads to directive care	Infrastructure and organizational issues impact on quality of care	Importance of screening early	Screening as a moral imperative	Coping with the unexpected consequences of routine screening	The joy of achievement and despair of loss
Feelings of ambivalence upon discovering pregnancy	Belief in god would protect the baby	Pregancy co-incides with a worsening of symptoms	Loneliness because of lack of family support	Information about testing for SCD only given if women asked	Selective screening for SCD based on perceived ethnicity (by MW) leads to missed carriers	Lack of interpreters hinders understanding by women	Imagined not having the ability to become pregnant	Counselling viewed as either directive or too non-directive (want guidance)	MW report lack of time to explore SCD with women	Advocate for universal screening	Not reassured by negative tests (about future health of baby)	Shock & surprise	Feeling victorious and joyful after childbirth (in spite of circumstances)
Fear of childbirth more related to potential for SCD crisis during labour and birth	Some unwilling to have prenatal test on religious grounds	Experience of SCD pain helps with prep for the pain of childbirth	Stength from partner and family support	Would like more information about screening	MW find it difficult to probe ethnicity in detail	Language barriers hinder communication	Not using contraception	GP's use their 'power' to encourage women to have the test (directive)	MW report lack of time to explore SCD with women	Would have preferred to know status before pregnancy or even earlier	Morally women want to do the right thing (screening) - desire to have a healthy baby	Disbelief, shock and anger when carrier status identified in 'white' women	Foetal loss as a sad and traumatic experience
Fear of death during labour	Having a child with SCD viewed as part of Gods plan (religious fatalism)	Pregnancy as a painful and uncomfortable experience	Lack of social and professional support leads to loneliness and depression	Given information but don't read it properly	Judgement and preconception about SCD amongst MW	Difficulty in communicatinng/explaining screening to women whose first language isn't English	Didn't expect to live to become pregnant	Doctors perceived to be quite directive with 'at risk' populations	Prefer to receive +ve results in person or by phone (not letter/email)	Importance of offering screening as early as possible	Motivation for screening couched in terms of wanting a healthy baby (being a 'good mother')	Screening questions viewed as routine for most women	Sense of loss and sadness following spontaneous abortion or stillbirth
Being viewed as 'high risk' excaerbates fear	Acceptance of God's will (+ve or -ve)	Pain, infection, tranfusions and hospitalization	Being abandoned by partners (and family members) when pregnant	Use of diagrams or drawings to explain genetics	Potential to open 'a can of worms' if MW probe ethnicity	Not having English as a first langauge presented difficulties in understanding	Doubts about the ability to become pregnant triggered by health professionals	Willingness to accept doctor's advice/instructions	Shortage of time to discuss SCD screening (GP's)	Women want screening as early as possible in pregnancy	Women perceive screening optimistically (to confirm they have a healthy baby)	Viewed as routine blood test - not taken seriously	Deep depression and sense of guilt
Fear leads to feeling 'a lack of control'	Acceptance of God's will		Feelings of loneliness and isolation	Misunderstandings of how traits are passed on (Ethnic influence)	Ethnicity screening as the antithesis of woman centred care (processing)		Didn't use contraception because of reproductive doubts	Value doctors opinion over MW	Unnecessary for women to have multiple blood tests	Women want screening as early as possible in pregnancy	Unwilling to be tested (PND) cos of miscarriage risk	Comparisons of risk (1 in 4) viewed optimistically or inappropraitely	Greater focus on pregnancy in women with SCD means loss is especially traumatic
Pregnancy means being more dependent on others	Conflicts, doubts and dilemma's about abortion		Empathy, understanding and respect by health professionals	Lack of knowledge about HBP's amongst women from populations where more prevalent	Fear of authority/officialdom by women impacts on engagement (historical)		Doubts about fertility lead to unplanned pregnancy	Operation to remove baby without consent	Screening works better in small teams (easier to organize and communicate)	Screening earlier allows more time for 'preparation'		Challenges in explaining potential negative consequences (termination)	Grief associated with loss of dreams and expectations
Guilt and self-blame associated with pregnancy (passing on SCD to child)	Conflict squaring abortion with faith (guilt)		Women take advice from family members (more than health professionals)	MW lack knowledge about SCD (including which populations may be affected).	Screening for SCD based on perceived ethnicity (looks, name) (by MW)		Conflict about becoming a mother because of infertility myths		Value having time to make a decision about screening	Women favour pre-conception screening (desire to have a healthy baby)		Shock and surprise at SCD carrier status after ANC screening	Happiness that the baby does not have SCD
Pregancy viewed as a negative experience	Fate in the hands of God		Importance of engaging with fathers during screening	Lack of cultural competence when talking about ethnicity	Belief that mother should assign ethnicity herself		Socio-cultural belief that women with SCD hardly bare any children		Women want more time to discuss SCD with health professionals			Women of white ethnicity minimize expectations ("I won't be a carrier cos I'm white")	Shock of losing a baby and subsequent emotional trauma
Regret after experiencing an SCD related condition as a result of pregnancy			Want to decide which family members to engage with (need for privacy)	MW lack knowledge about SCD. Rely on woman	MW find it difficult to probe ethnicity in detail		Conflicting information/advice about whether to become pregnant		Importance of specialist care			Difficulty in having to make decisions they did not expect to make	Depression following miscarriage (suffered for no reason)
Regret over choice of partner			Highly sensitive information to share with family who may not know their own status	Need for formal staff training on SCD	Judgement and preconception about SCD amongst MW				Delays at health facilities lead to extended periods of pain				Loss of dream of being a mother (following miscarriage)
Fear of transfusions (possibility of infected blood)			Reluctance to tell partner in case it affects the relationship	Confusion about being 'treated' for SCD (as a carrier)	Different meanings of 'ethnicity' for different people				Influence of bribes and informal payemnts ('no money, no care')				Deep trauma following loss of a baby
Feelings of fear and anxiety during pregnancy			Lack of support from family and health services	Potential for message/info to be lost when presented with a lot of other information	Perception that SCD screening not relevant to certain populations (Ethnicity)				Lack of beds in specialist hospitals				Pregnancy 'normalizes' women's perceived 'defects' (SCD)
Feelings of sorrow - thoughts about dying			Difficulty having a child alone without support (led to abortion)	Failure to understand what being a carrier means	Perception that SCD screening not relevant to certain populations (Religious beliefs)
Fear of having a sick/affected baby			Support from partner gives strength	Lack of understanding of SCD (outside of specialist clinics)	Disapproval from health professionals
Fear of giving birth to an affected child				Staff don't know much about SCD	Stigmatizaion and blame from health professionals
Financial worries about taking care of the child				Health professionals advocate for c. section (lack of understanding)	Incorrect presumption of ethnicity by MW after +ve result
Recurrent thoughts and anxiety about future health of baby				Importance of information (leaflets, etc) to raise awareness amongst family members	Fear of stigmatization
Fear about not being able to look after the baby because of SCD (fatigue)				Importance of presenting information in an understandable format	Reluctance to engage with info & testing by some women
Fear of being forced to take care of baby (by maternity staff)				Only go to ANC clinic when in crisis	Hid pregnancy from family (fear of stigmatization?)
Caring for baby may fall to other family members				Staff don't know much about SCD	Fatalistic attitude created by perceived racism
Frustration at not being able to breastfeed
Fear of not being 'a good mother'

## Sheet: SoF and CERQual 
	Review finding	Relevant papers	Quote	Methodological Limitations	Adequacy of Data	Coherence	Relevance	CERQual Assessment	Additional Comments
	Doubts about ability to become pregnant based on myth and misinformation: Beliefs about pregnancy were often shaped by socio-cultural attitudes and the (mis)understanding that women with SCD were unable to conceive or, more explicitly, should not conceive. Women who accepted these beliefs reported doubts about their ability to become pregnant and, as a result, didn't use contraception. This somet…	3 Studies: Cox & Beauquier-Maccotta (2014) France; Cruz Santos et al (2012) Brazil; Tumwesige et al (2019) Uganda.	"I didn’t avoid having a child. The gynecologist said I wasn’t very fertile, so I thought I couldn’t have a child. The gynecologist said that the patient with sickle cell anemia couldn’t get pregnant and, sometimes, need to undergo a treatment". [Cruz Santos, 2012] "I've never used contraceptives, it's been a long time since I've had sex, but I've never been pregnant. I didn't expect to get pregn…	Serious concerns about the sampling strategy, data collection methods and analysis of data in 2/3 studies contributing to this review finding.	Serious concerns about adequacy of data given that the information is relatively thin and derived from 3 studies.	Minor concerns about coherence given that the finding is apparent in 3 relatively diverse settings and is reasonably consistent in expression	Moderate concerns about relevance as the finding is framed around ability to become pregnant rather than personal experience of pregnancy	Very Low	Finding downgraded because of serious concerns around methodological limitations and data adequacy and moderate concerns about relevance
	Lack of knowledge and information about SCD and screening: Women and health professionals reported a lack of knowledge about SCD and highlighted the need for more information and professional training. Specifically, women wanted more information about the need for screening, the meaning of 'carrier status' and SCD in general presented in an easy to understand format with diagrams and infographics…	7 Studies: Dyson S (Book) (2005) UK; Dyson et al. (2007) UK; Locock & Kai (2008) UK; Tsianakas et al (2010) UK; Tsianakas et al (2011) UK; Tumwesige et al (2019) Uganda; Ulph et al (2011) UK.	"I just found out that I was a carrier so I really want to know more about it, whether its going to affect my baby or not, thats what Im really concerned about. The doctor didn't give me that information (P8) [Tsianakas et al, 2011]. "Midwives have a set patter, try to get it over with immediately, not confident to answer questions on sickle cell/thalassaemia". [Researcher notes; Dyson, 2007]	Serious concerns about sampling strategy, data collection and anlysis of data in 1 study and moderate concerns around data collection and transparency in 1 study	Very minor concerns around adequacy of data as the information is rich and expressed by both health professionals and women.	Moderate concerns about coherence as the finding incorporates data relating to poor knowledge of SCD generally as well as understanding of SCD screening practices	Moderate concerns about relevance as 4 of the included studies were framed around experiences of SCD screening only and 6/7 studies come from the UK	Moderate	Finding downgraded because of serious/moderate concerns around methodological limitations in 2/7 contributing studies as well as moderate concerns around coherence and relevance
	Importance of screening women early: Both women and health professionals supported early screening for SCD with some health professionals endorsing universal screening at an early stage. Some women advocated screening prior to the development of relationships to ensure SCD compatability, while others favoured preconception screening or early pregnancy screening to give them time to make decisions…	4 Studies: Dyson S (Book) (2005) UK; Locock & Kai (2008) UK; Tsianakas et al (2010) UK; Tsianakas et al (2011) UK	"Its important to have it done especially at an early stage…it could be very dangerous leaving it too late. Its best to know what's happening. If you are a carrier you can be treated….(P5) [Tsianakas et al, 2011]. "If I had known right from the start that I was a carrier, I would have taken more care over my partner. I think I would have chosen a different partner." [Locock & Kai, 2011]	Moderate concerns around data collection methods and transparency in 1 study.	Moderate concerns about adequacy of data given that the information is relatively thin and derived from 4 studies.	Moderate concerns about coherence as the finding incorporates views on different screening strategies (pre relationship, pre-conception, early pregnancy) expressed in varying ways by health professionals and women	Moderate concerns about relevance as the finding is limited to experiences of SCD screening and derived from UK contexts only	Low	Finding downgraded because of moderate concerns around methodological limitations, data adequacy, coherence and relevance
	Screening as a moral imperative: Women often couched their responses to screening questions in terms of 'being a good mother'. For some women the desire to have a healthy baby influenced their decision to opt for prenatal screening, while for others the risks associated with foetal screening and the potential for harm (miscarriage), also based on the desire to have a healthy baby, prevented them …	4 Studies: Cox & Beauquier-Maccotta (2014) France; Tsianakas et al (2010) UK; Tsianakas et al (2011) UK; Ulph et al (2011) UK.	"I want a healthy baby so in the early stages of pregnancy I would take any decision that will be safe for my child" (P4). [Tsianakas et al, 2011] "I have talked to my partner, my family and friends and I just don’t want to have [a] test of [our] baby before birth [prenatal diagnosis]; there is a risk of miscarriage I just said no I don’t want to take that risk... P12 [Ulph et al, 2011]	Serious concerns around sampling strategy, data collection and data analysis in 1 study and moderate concerns around data collection and transparency in 1 study	Moderate concerns about adequacy of data given that the information is relatively thin and derived from 4 studies.	Moderate concerns about coherence as women's views on screening were influenced by conflicting beliefs regarding safety	Moderate concerns about relevance as the finding is limited to experiences of SCD screening and 3/4 studies come from the UK	Low	Finding downgraded because of serious methodological concerns in 2/4 studies and moderate concerns about data adequacy, coherence and relevance
	Coping with the unexpected consequences of routine antenatal screening: Some women felt unprepared for a positive prenatal screening result either because the test was presented to them as 'routine' or because they didn't consider themselves to be at risk. This sometimes left them feeling shocked, angry and upset and they recounted difficulties in making decisions they hadn't expected to make. He…	6 Studies: Cox & Beauquier-Maccotta (2014) France; Dyson S (Book) (2005) UK; Dyson et al. (2007) UK; Tsianakas et al (2010) UK; Tsianakas et al (2011) UK; Ulph et al (2011) UK.	"We've had mixed reactions. Usually the reaction is, 'well this is usually a black blood problem, so how come you're telling me, I'm white, that I'm a carrier for this thing'?. And usually shock. And in some cases anger and disbelief". Health Professional, [Dyson, 2005]. "We’ve had your blood results back and I can tell you that you’ve got sickle cell, I’m a sickle cell carrier. And at that stage…	Serious concerns around overall design, sampling strategy, data collection and analysis in 2/6 contributing studies and moderate concerns around data collection and transparency in 1 study	Minor concerns about adequacy of data given that the information is relatively rich and expressed by both women and health professionals.	Minor concerns about coherence as the finding is framed around women who felt 'unprepared' for the screening result but doesn't incorporate the views of women who may have felt 'better prepared'	Moderate concerns about relevance as the finding is limited to experiences of SCD screening and 5/6 studies come from the UK	Moderate	Finding downgraded because of serious methodological concerns in 3/6 conributing studies as well as moderate concerns around relevance
	Deferential attitude towards health professionals leads to directive care: A tendency to defer to the views of health professionals, especially doctors, meant that women were less likely to engage in informed or shared decision making when making screening decisions or choices about their care. In some cases this view was perpetuated by health professionals. Some women also felt that screening ch…	4 Studies: Locock & Kai (2008) UK; Tsianakas et al (2010) UK; Tsianakas et al (2011) UK; Tumwesige et al (2019) Uganda.	"Generally patients go on what we say anyway because in a lot of cultures, the doctor still knows best." (HCP020). [Tsianakas et al, 2010]. "I don't think the doctor gave a choice. The doctor said go tomorrow for this test. Im happy because it's beneficial for us. That's why he's saying that" (P12). [Tsianakas et al, 2011]	Moderate concerns around data collection and transparency in 1 study and minor concerns about design in 2 other studies.	Moderate concerns about adequacy of data given that the information is relatively thin and derived from 4 studies.	Moderate concerns about coherence as the finding is framed around deference to authority figures and appears to be largely reported by specific sub-populations of women	Moderate concerns about relevance as the finding appears to reflect a general tendency towards deference in healthcare decision making rather than a particular tendency amongst women with SCD and 3/4 studies come from the UK	Low	Finding downgraded because of moderate concerns around methodological limitations, data adequacy, coherence and relevance
	Fatalistic beliefs lead to passivity and conflict: A belief in the will of God to determine outcomes sometimes led to passivity in women's decision making with some willing to accept having a child with SCD as part of 'God's plan'. For others, the decision to decline foetal diagnostic testing was based on religious opposition to the procedure and, in some instances, religious views on pregnancy t…	4 studies: Locock & Kai (2008) UK; Tsianakas et al (2010) UK; Tumwesige et al (2019) Uganda; Xavier et al (2013) Brazil.	"There wasn’t any point in getting checked, because neither did we want to have a termination and neither did we think there was any point … I left it to Allah ... The individual cannot do anything". [Locock & Kai, 2008]. "..... I said: ‘Oh my God, forgive me, I know it is a sin, but help me losing this child.’ Then I said I was not going to have this baby. God forgive me, because I know it’s a s…	Moderate concerns around design, sampling strategy, transparency and analysis in 2 studies and minor concerns around design in 1 other study	Moderate concerns about adequacy of data given that the information is relatively thin and derived from 4 studies.	Moderate concerns about coherence given that the finding incorporates various aspects of religious belief including passivity towards health outcomes and faith based opposition to certain healthcare interventions	Minor concerns about relevance as two of the included studies were about experiences of SCD screening only (rather than overall experience of maternity care)	Low	Finding downgraded because of moderate concerns around methodological limitations, data adequacy and coherence with minor concerns about relevance
	Language barriers hinder communication: In situations where women's first langauage wasn't English they recounted difficulties in understanding SCD, why they were being screened and the implications of the screening results. Health professionals recognized these challenges and also highlighted the lack of translators and/or interpretation services in some contexts	4 Studies: Dyson S (Book) (2005) UK; Locock & Kai (2008) UK; Tsianakas et al (2010) UK; Tsianakas et al (2011) UK	"I would like to know more about whether it is a serious matter because I dont understand very well English. I didnt really know what was going on. It was a surprise when they told me I had the condition because I never heard about it and I would have liked to know more about it. They can't explain to me everything, I asked them to send me an interpreter but they couldnt help me" (P1). [Tsianakas…	Moderate concerns around data collection and transparency in 1 study	Serious concerns about adequacy of data given that the information is very thin and derived from 4 studies.	Moderate concerns about coherence as in some studies women highlighted language difficulties whilst in others health professionals described a lack of resources (translation services)	Moderate concerns about relevance as the finding is derived from a limited number of UK contexts only	Low	Finding downgraded because of moderate concerns around methodological limitations, coherence and relevance with serious concerns about data adequacy
	Women with SCD experience stigmatization, discrimination and insensitivity: Pregnant women with SCD or carrier status sometimes experienced stigmatization from health professionals, family members and the wider community largely because of a belief that they shouldn't conceive. Some women chose to keep their pregnancy secret or only inform trustworthy, supportive family members to avoid judgement…	7 Studies: Dyson S (Book) (2005) UK; Dyson et al. (2007) UK; Silva et al (2021) Brazil; Tsianakas et al (2010) UK; Tumwesige et al (2019) Uganda; Ulph et al (2011) UK; Xavier et al (2013) Brazil.	“When I went to the hospital for the first time, the doctor that attended to me told me not to get pregnant again and she went on to tell me I shouldn’t have gotten pregnant because sicklers don’t give birth and die at the time of delivery.” P12 [Tumwesige, 2019]. "I cried because I didn’t want anyone to know. I mean I wanted everyone to rejoice with me that I have a baby and I didn’t want anyone…	Serious concerns around sampling strategy, analysis and transparency in 1 study and moderate concerns about data collection and tramsparency in 2 studies	Very minor concerns around adequacy of data as the information is rich and expressed by both health professionals and women.	Minor concerns about coherence as the finding includes women's direct experiences, beliefs about potential judgement and ignorance by health professionals	Minor concerns about relevance as four of the included studies were about experiences of SCD screening only (rather than overall experience of maternity care)	Moderate	Finding downgraded because of methodoloigical concerns in 3/7 studies as well as minor concerns about coherence and relevance
	Pregnancy is marked by painful and uncomfortable eruptions of SCD symptoms: Women with SCD experienced acute flare-ups of SCD symptoms during pregnancy including severe pain, infection, fever and sometimes admission to hospital for blood transfusions. Most women tolerated these symptoms because of the overwhelming desire to be a mother and some regarded the severity of SCD pain as preparation for…	3 Studies: Cox & Beauquier-Maccotta (2014) France; Tumwesige et al (2019) Uganda; Xavier et al (2013) Brazil.	"I realized I was pregnant when I had more bouts of pain. I've had three seizures during this pregnancy." [Cox & Beauquier-Macotta, 2014]. “My pregnancy was complicated. I felt so much pain, too much pain indeed. I took medication during the whole pregnancy [...]. I had much trouble, I was hospitalized; was in great pain; I had a urinary tract infection, fever and pain." (CSD 1) [Xavier et al, 20…	Serious concerns about sampling strategy, data collection methods and analysis of data in 1 study and moderate concerns about sampling strategy and analysis in 1 other study.	Serious concerns about adequacy of data given that the information is very thin and derived from 3 studies.	Moderate concerns about coherence given the range and intensity of symptoms and women's ability (or inability) to tolerate them.	Minor concerns about relevance as in one of the three studies all of the participants were hospitalized during pregnancy because of symptoms related to SCD	Very Low	Finding downgraded because of serious concerns about data adequacy, methodological concerns in 2/4 contrbuting studies and moderate concerns about coherence
	Influence of family, professional and social support: Women valued the support of partners, family members and health professionals during their maternity journey. When support wasn't forthcoming women experienced feelings of loneliness and isolation and occasionally considered termination. Some women were also wary of revealing their +ve carrier status before or during pregnancy in case it affec…	5 Studies: Cruz Santos et al (2012) Brazil; Silva et al (2021) Brazil; Tumwesige et al (2019) Uganda; Ulph et al (2011) UK; Xavier et al (2013) Brazil.	"It was difficult for me. My family didn’t support me. The child’s father didn’t care, I went to the hospital alone, often, and I sat there alone, without any help, so it wasn’t a very good experience, indeed". (I 08) [Cruz Santos, 2012]. “They tell us that we can’t but me I have seen that if you have a good support, and when you are getting support, you are cared for, then you can carry the preg…	Serious concerns about the sampling strategy, data collection methods and analysis of data in 1 study and moderate concerns about the sampling strategy and data analysis in 2 studies.	Minor concerns about adequacy of data given that the information is relatively rich though limited to 5 studies.	Moderate concerns about coherence given the variety of sources of support and the impact of a lack of support	Moderate concerns about relevance as one of the included studies was focused on women's experiences of SCD screening (rather than overall experience of maternity care) and 3/5 studies were conducted in Brazil	Moderate	Finding downgraded because of methodological concerns in 3/5 supporting studies and moderate concerns about coherence and relevance
	Women with SCD experience intense feelings of fear, guilt and anxiety throughout the maternity journey: For women with SCD the maternity journey was accompanied by intense feelings of fear and anxiety. These related to the current and future wellbeing of the baby, whether he/she would suffer with SCD and whether they would be able to care for their baby after birth. Women also worried about prega…	5 Studies: Cox & Beauquier-Maccotta (2014) France; Cruz Santos et al (2012) Brazil; Locock & Kai (2008) UK; Tumwesige et al (2019) Uganda: Xavier et al (2013) Brazil.	"I am very anxious all the time. I'm worried about whether my baby will be disabled......I'm so scared that I don't tell anyone. I feel trapped. I don't want to have a baby who isn't healthy.... I pray a lot that the baby doesn't die or be born disabled like I am." [Cox & Beauquier-Maccotta, 2014]. "You have to handle everything. Everything depends on you. I started getting scared of having a sic…	Serious concerns about the sampling strategy, data collection methods and analysis of data in 2 studies and moderate concerns about the sampling strategy and data analysis in 1 study.	Very minor concerns around adequacy of data	Moderate concerns around coherence as the finding incorporates a variety of 'negative' emotions related to themselves and/or their baby	Minor concerns about relevance as in one of the five studies all of the participants were hospitalized during pregnancy because of symptoms related to SCD	Moderate	Finding downgraded because of methodological concerns in 3/5 supporting studies and moderate concerns about coherence.
	Infrastructure and organizational issues impact on quality of care: Both women and health professionals felt they needed more time to discuss SCD and screening for SCD during the antenatal period. Women preferred to receive a +ve screening result in person to check understanding, discuss implications and make plans and decisions. Health professionals preferred to work in small teams to aid contin…	7 Studies: Dyson S (Book) (2005) UK; Dyson et al. (2007) UK; Locock & Kai (2008) UK; Tsianakas et al (2010) UK; Tsianakas et al (2011) UK; Tumwesige et al (2019) Uganda; Xavier et al (2013) Brazil.	"I think also they're going to need time [Health professionals], they will have to be given extra time to do the screening, so that they can explain fully to the client why they've been screened." SCD Nurse Counsellor [Dyson, 2005]. “So when I went to the hospital, there is also our clinic, a sickle cell clinic. There is a doctor. He connected me to a specialist that I went to see. When I went, h…	Serious concerns about sampling strategy, data collection and analysis of data in 1 study with moderate concerns around data collection and transparency in a further 2 studies	Minor concerns around data adequacy given that the information is relatively rich and supported by women and health professionals	Serious concerns about coherence given the wide variety of issues identified by women and health professionals across different settings and contexts	Moderate concerns about relevance as five of the included studies were about women's experiences of SCD screening rather than overall experience of maternity care	Low	Finding downgraded because of serious or moderate concerns about methodological quality in 3/7 contrbuting studies, serious concerns about coherence and moderate concerns about relevance
	The joy of achievement and despair of loss: Women spoke about their journey to motherhood in terms of a struggle through physical and emotional pain culminating in feelings of triumph after the successful birth of a healthy baby. Some women also felt that pregnancy normalised their situation (being seen as a pregnant woman rather than a woman with SCD) while others felt joy and relief when their …	4 Studies: Cruz Santos et al (2012) Brazil; Silva et al (2021) Brazil; Tumwesige et al (2019) Uganda; Xavier et al (2013) Brazil.	"A good feeling, because I’ve been through all this [Pregnancy & childbirth]. My daughter is fine and I will grow her. But now the feeling refers to relief, happiness. Of going through it all and being fine. A feeling of victory". (I 11) [Cruz Santos, 2012]. “It is a huge sadness to lose a child, I went into depression for months I was locked in a room. At first, guilt came, because I didn’t thin…	Serious concerns about the sampling strategy, data collection methods and analysis of data in 1 study and moderate concerns about the sampling strategy and data analysis in 2 studies.	Moderate concerns around adequacy of data given that the data is relatively rich though derived from only 4 studies	Moderate concerns about coherence given that the finding is expressed in both positive and negative terms	Moderate concerns about relevance as one of the studies includes data from women who experienced pregnancy loss and 3/4 studies come from Brazil	Low	Finding downgraded because of serious or moderate concerns about methodological quality in 3/4 contrbuting studies and moderate concerns about data adequacy, coherence and relevance
