# Supplementary material for: Sickle cell disease and maternity care: A qualitative synthesis of women’s and health providers experiences
Source: PLoS One. 2026 Jul 13;21(7):e0352992. doi: 10.1371/journal.pone.0352992 (PMC13362093; doi:10.1371/journal.pone.0352992)
Supplement: S3 Appendix — (XLSX) [file pone.0352992.s003.xlsx]

## Sheet: WHO NCD Haemoglobinopathy updat
Author	Year	Title
	2013	Healthtalkonline.org - pregnancy and children
	2015	Global, regional, and national age-sex specific all-cause and cause-specific mortality for 240 causes of death, 1990-2013: a systematic analysis for the Global Burden of Disease Study 2013
	2020	NNVAWI Abstracts...Nursing Network on Violence Against Women International Conference, June 30 to 02 July 2020, Sweden
A, Rezaei, M.H, Nasr Esfahani, M, Adib, F, Shahsavar and F, Oreizi	2004	[Correlation between in vitro fertilization with the level of antisperm antibody in seminal plasma measured by flow cytometry]
Abbasi M.J, Shavazi, Razeghi, Nasrabad H. B., Behjati Z, Ardakani and M.A, Akhondi	2006	Attitudes of infertile women towards gamete donation: a case study in Tehran
Abd-Alrazzaq, A. I. and Aziz, A. R.	2021	Effectiveness of an educational program on mother's knowledge toward their children with sickle cell anemia about non-pharmacological approaches to pain management in basra center for hereditary blood diseases
Abdella, Y. E., Ashghar, H., Yu, J., Cheraghali, A., Pourfathollah, A. A. and Smit Sibinga, C. T.	2016	Status of blood safety and availability in the who Eastern Mediterranean Region
Abdella, Y. E., Ashghar, H., Yu, J., Transfusion Organization, I. and Smit Sibinga, C. T.	2016	WHO eastern mediterranean region: Blood safety and availability
AbdulAzeez, S., Al Qahtani, N. H., Almandil, N. B., Al-Amodi, A. M., Aldakeel, S. A., Ghanem, N. Z., Alkuroud, D. N., AlTurki, A., AlQattan, Q. A., Alghamdi, A., Alhur, N. F., Al Taifi, H. A., Aljofi, H. E., Jermy, B. R., Raman, V., Giambona, A., Maggio, A. and Borgio, J. F.	2019	Genetic disorder prenatal diagnosis and pregnancy termination practices among high consanguinity population, Saudi Arabia
Abdullahi, S. U., Galadanci, N. A., Jibir, B., Covert, B., Kassim, A. A., Trevathan, E., Jordan, L., Aliyu, M. and DeBaun, M. R.	2017	Increased prevalence of stroke recurrence and stroke related mortality in children with sickle cell disease in Nigeria: Evidence for a secondary stroke prevention trial
Abdulrazeq, F., Matsumoto, M. M., Abduljabbar, R., Al-Hajj, A., Alayash, M., Ballourah, R., Issak, S. and Issak, Z.	2020	Identifying barriers to umbilical cord blood banking in jordan: A cross-sectional survey of obstetricians
Abid Waheed Shaikh, B.	2018	TIF conference presentation in detail
Aboagye, Serwah, Torto, Magdalene, Asah-Opoku, Kwaku, Nuamah, Mercy Anna, Oppong, Samuel Antwi and Samba, Ali	2019	Sickle Cell Education: A Survey of Antenatal Healthcare Givers
Aboagye, S., Torto, M., Asah-Opoku, K., Nuamah, M. A., Oppong, S. A. and Samba, A.	2019	Sickle cell education: A survey of antenatal healthcare givers
Abrams, D. J. and Geier, M. R.	2006	A comparison of patient satisfaction with telehealth and on-site consultations: a pilot study for prenatal genetic counseling
Abreu, Jaqueline Pedroso de, Rebelatto, Carmen Lúcia Kuniyoshi, Savari, Carolina Antunes, Capriglione, Luiz Guilherme Achcar, Miyague, Lye, Noronha, Lucia de and Amaral, Vivian Ferreira do	2017	The Effect of Mesenchymal Stem Cells on Fertility in Experimental Retrocervical Endometriosis
Abubakar, H. D., Galadanci, H. S. and Farouk, Z. L.	2022	Predictive accuracy of admission cardiotocography as a screening tool for perinatal asphyxia in high-risk parturients in Northern Nigeria
Abul-Husn, N. S., Owusu Obeng, A., Sanderson, S. C., Gottesman, O. and Scott, S. A.	2014	Implementation and utilization of genetic testing in personalized medicine
Acero, Liliana	2015	Internacionalização, ciência e saúde: a medicina regenerativa global e os mercados paralelos
Acheson, Louise S., Stange, Kurt C. and Zyzanski, Stephen	2005	Clinical genetics issues encountered by family physicians
Acheson, L. S., Stange, K. C. and Zyzanski, S.	2005	Clinical genetics issues encountered by family physicians
Adam, Soheir, Afifi, Hanan, Thomas, Manal, Magdy, Phoebe and El-Kamah, Ghada	2017	Quality of Life Outcomes in a Pediatric Thalassemia Population in Egypt
Adam, S., Afifi, H., Thomas, M., Magdy, P. and El-Kamah, G.	2017	Quality of Life Outcomes in a Pediatric Thalassemia Population in Egypt
Adam, S., Afifi, H., Thomas, M., Magdy, P. and El-Kamah, G.	2017	Quality of Life Outcomes in a Pediatric Thalassemia Population in Egypt
Adamkiewicz, T., Driss, A., Hyacinth, H. I., Hibbert, J. and Stiles, J. K.	2013	Determinants of mortality and survival in children with Sickle Cell Disease (SCD) in sub Saharan Africa
Adams, April D., Schaa, Kendra and Overcash, Rachael T.	2018	Differences in prenatal aneuploidy screening among African-American women with hemoglobin S variants
Adams, A. D., Schaa, K. and Overcash, R. T.	2018	Differences in prenatal aneuploidy screening among African-American women with hemoglobin S variants
Adams, A. D., Schaa, K. and Overcash, R. T.	2018	Differences in prenatal aneuploidy screening among African-American women with hemoglobin S variants
Adams, April D., Schaa, Kendra and Overcash, Rachael T.	2018	Differences in prenatal aneuploidy screening among African-American women with hemoglobin S variants
Adegboro, B., Musa-Booth, T. O., Mba, I. N., Ibrahim, R. R., Medugu, N., Abayomi, S. A. and Babazhitsu, M.	2022	A systematic review of clinical characteristics, co-morbidities and outcomes of COVID-19 in children and adolescents
Adegoke, S. A., Akinlosotu, M. A., Adediji, O. B. and et al.	2018	Sickle cell disease in southwestern Nigeria: assessment of knowledge of primary health care workers and available facilities
Adegoke, Samuel A., Akinlosotu, Morenike A., Adediji, Olaronke B., Oyelami, Oyeku A., Adeodu, Oluwagbemiga O. and Adekile, Adekunle D.	2018	Sickle cell disease in southwestern Nigeria: assessment of knowledge of primary health care workers and available facilities
Adegoke, S. A., Akinlosotu, M. A., Adediji, O. B., Oyelami, O. A., Adeodu, O. O. and Adekile, A. D.	2018	Sickle cell disease in southwestern Nigeria: Assessment of knowledge of primary health care workers and available facilities
Adeola Animasahun, Barakat, Nwodo, Urowoli and Njokanma, Olisamedu Fidelis	2012	Prenatal screening for sickle cell anemia: awareness among health professionals and medical students at the Lagos University Teaching Hospital and the concept of prevention by termination
Adeola Animasahun, B., Nwodo, U. and Njokanma, O. F.	2012	Prenatal screening for sickle cell anemia: Awareness among health professionals and medical students at the lagos university teaching hospital and the concept of prevention by termination
Aderotoye-Oni, Seyi, Diaku-Akinwumi, Ijeoma N., Adeniran, Adeyinka and Falase, Bode	2018	Unprepared and Misinformed Parents of Children with Sickle Cell Disease: Time to Rethink Awareness Campaigns
Adeyemi, A. S. and Adekanle, D. A.	2007	Knowledge and attitude of female health workers towards prenatal diagnosis of sickle cell disease
Adeyemi, A. S. and Adekanle, D. A.	2007	Knowledge and attitude of female health workers towards prenatal diagnosis of sickle cell disease
Adeyemo, Titilope A., Diaku-Akinwunmi, Ijeoma N., Ojewunmi, Oyesola O., Bolarinwa, Abiola B. and Adekile, Adekunle D.	2019	Barriers to the use of hydroxyurea in the management of sickle cell disease in Nigeria
Adeyemo, T. A., Diaku-Akinwunmi, I. N., Ojewunmi, O. O., Bolarinwa, A. B. and Adekile, A. D.	2019	Barriers to the use of hydroxyurea in the management of sickle cell disease in Nigeria
Affo, C., Schmidt, C., Bosquet, A., Dumont, B. and Mahe, I.	2023	Routine Haemostasis Profile in Sickle Cell Disease Patients in Steady State: A Retrospective, Descriptive Study
Agbaje, Olubusayo Abimbola, Adeyomoye, Adekunle Ayokunle Olakunle, Omidiji, Olubukola Abeni Titilayo, Oboke, Ozoemena S. and Afolabi, Bosede Bukola	2018	Evaluation of Umbilical Artery Doppler Indices in Pregnant Women With Sickle Cell Anemia Disease at a Nigerian Tertiary Hospital
Agbalalah, Tarimoboere, Robert, Faith Owabhel and Amabebe, Emmanuel	2023	Impact of vitamin B12 on the reproductive health of women with sickle cell disease: a narrative review
Agbalalah, T., Robert, F. O. and Amabebe, E.	2023	Impact of vitamin B12 on the reproductive health of women with sickle cell disease: a narrative review
Agbozo, Faith, Abubakari, Abdulai, Der, Joyce and Jahn, Albrecht	2020	Maternal Dietary Intakes, Red Blood Cell Indices and Risk for Anemia in the First, Second and Third Trimesters of Pregnancy and at Predelivery
Agodoa, I., Lubeck, D., Bhakta, N., Danese, M., Pappu, K., Howard, R., Gleeson, M., Halperin, M. and Lanzkron, S.	2018	Societal costs of sickle cell disease in the United States
Ahmad, Nadia Y. and Farrell, Michael H.	2014	Linguistic markers of emotion in mothers of sickle cell carrier infants: what are they and what do they mean?
Ahmad, N. Y. and Farrell, M. H.	2014	Linguistic markers of emotion in mothers of sickle cell carrier infants: What are they and what do they mean?
Ahmad, N. Y. and Farrell, M. H.	2014	Linguistic markers of emotion in mothers of sickle cell carrier infants: What are they and what do they mean?
Ahmad, Nadia Y. and Farrell, Michael H.	2014	Linguistic markers of emotion in mothers of sickle cell carrier infants: what are they and what do they mean?
Ahmad, Nadia Y. and Farrell, Michael H.	2014	Linguistic markers of emotion in mothers of sickle cell carrier infants: What are they and what do they mean?
Ahmad, N. Y. and Farrell, M. H.	2014	Linguistic markers of emotion in mothers of sickle cell carrier infants: What are they and what do they mean?
Ahmed, S., Ahmed, M., Sharif, S. M., Sheridan, E. and Taylor, G. R.	2012	Attitudes towards prenatal testing and termination of pregnancy in British Pakistani parents and relatives of children with recessive conditions in the UK
Ahmed, S., Atkin, K., Hewison, J. and Green, J.	2006	The influence of faith and religion and the role of religious and community leaders in prenatal decisions for sickle cell disorders and thalassaemia major
Ahmed, S., Bekker, H., Hewison, J. and Kinsey, S.	2002	Thalassaemia carrier testing in Pakistani adults: Behaviour, knowledge and attitudes
Ahmed, S., Green, J. and Hewison, J.	2002	What are Pakistani women's experiences of antenatal carrier screening for beta-thalassaemia in the UK? Why it is difficult to answer this question?
Ahmed, Shenaz, Green, Josephine and Hewison, Jenny	2005	Antenatal thalassaemia carrier testing: women's perceptions of "information" and "consent"
Ahmed, S., Green, J. and Hewison, J.	2005	Antenatal thalassaemia carrier testing: Women's perceptions of 'information' and 'consent'
Ahmed, S., Green, J. and Hewison, J.	2005	Antenatal thalassaemia carrier testing: women's perceptions of 'information' and 'consent'
Ahmed, S., Green, J. and Hewison, J.	2005	Antenatal thalassaemia carrier testing: women's perceptions of 'information' and 'consent'
Ahmed, S., Green, J. and Hewison, J.	2005	Antenatal thalassaemia carrier testing: women's perceptions of 'information' and 'consent'
Ahmed, Shenaz, Green, Josephine M. and Hewison, Jenny	2006	Attitudes towards prenatal diagnosis and termination of pregnancy for thalassaemia in pregnant Pakistani women in the North of England
Ahmed, S., Green, J. M. and Hewison, J.	2006	Attitudes towards prenatal diagnosis and termination of pregnancy for thalassaemia in pregnant Pakistani women in the North of England
Ahmed, S., Green, J. M. and Hewison, J.	2006	Attitudes towards prenatal diagnosis and termination of pregnancy for thalassaemia in pregnant Pakistani women in the North of England
Ahmed, S., Green, J. M. and Hewison, J.	2006	Attitudes towards prenatal diagnosis and termination of pregnancy for thalassaemia in pregnant Pakistani women in the North of England
Ahmed, S., Saleem, M., Sultana, N. and et al.	2000	Prenatal diagnosis of beta-thalassaemia in Pakistan: experience in a Muslim country
Ahmed, S., Saleem, M., Sultana, N., Raashid, Y., Waqar, A., Anwar, M., Modell, B., Karamat, K. A. and Petrou, M.	2000	Prenatal diagnosis of beta-thalassaemia in Pakistan: experience in a Muslim country
Ahmed, S., Saleem, M., Sultana, N., Raashid, Y., Waqar, A., Anwar, M., Modell, B., Karamat, K. A. and Petrou, M.	2000	Prenatal diagnosis of beta-thalassaemia in Pakistan: Experience in a Muslim country
Aires, Ana Paula Pontes, Wunsch, Dolores Sanches and Bosa, Vera Lúcia	2015	A implementação do programa de distribuição de fórmula infantil para crianças nascidas de mães HIV positivas no Município de Porto Alegre/RS
Ajinkpang, Stephanie, Anim-Boamah, Oboshie, Bimpong, Kingsley Appiah, Kanton, Fatima Joyce, Pwavra, Joyce B. P. and Abdul-Mumin, Alhassan	2022	Sickle Cell Disease in Children: Knowledge and Home-Based Management Strategies among Caregivers at a Tertiary Facility in Northern Ghana
Ajinkpang, S., Anim-Boamah, O., Bimpong, K. A., Kanton, F. J., Pwavra, J. B. P. and Abdul-Mumin, A.	2022	Sickle Cell Disease in Children: Knowledge and Home-Based Management Strategies among Caregivers at a Tertiary Facility in Northern Ghana
Ajinkpang, Stephanie, Anim-Boamah, Oboshie, Bimpong, Kingsley Appiah, Kanton, Fatima Joyce, Pwavra, Joyce B. P. and Abdul-Mumin, Alhassan	2022	Sickle Cell Disease in Children: Knowledge and Home-Based Management Strategies among Caregivers at a Tertiary Facility in Northern Ghana
Akar, E., Ozdemir, S., Timur, I. H. and Akar, N.	2003	First Observation of Homozygous Hemoglobin Hamadan (B 56 (D7) GLY-ARG) and Beta Thalassemia (-29 G>A)-Hemoglobin Hamadan Combination in a Turkish Family
Akgun, N., Aslan, B., Ozdemir, E. U., Cinar, O., Ibis, E., Sukur, Y. E., Ozmen, B., Berker, B., Atabekoglu, C. S. and Sonmezer, M.	2024	PATIENTS THOUGHTS ON HETEROTOPIC OVARIAN TRANSPLANTATION AS A MEANS OF NATURAL HORMONE REPLACEMENT OR TO DELAY MENOPAUSE
Akıncı, Burcu, Yaşar, Akkız Şahin, Karadaş, Nihal Özdemir, Siviş, Zuhal Önder, Özdemir, Hamiyet Hekimci, Karapınar, Deniz Yılmaz, Balkan, Can, Kavaklı, Kaan and Aydınok, Yeşim	2019	Fertility in Patients with Thalassemia and Outcome of Pregnancies: A Turkish Experience
Al Arrayed, K.	2009	Better organization of clinical blood utilization by applying focus-PDCA and C/T ratio
Al Sabbah, Haleama, Khan, Sarah, Hamadna, Abdallah, Abu Ghazaleh, Lamia, Dudin, Anwar and Karmi, Bashar Adnan	2017	Factors associated with continuing emergence of beta-thalassemia major despite prenatal testing: a cross-sectional survey
Al Sabbah, H., Khan, S., Hamadna, A., Ghazaleh, L. A., Dudin, A. and Karmi, B. A.	2017	Factors associated with continuing emergence of beta-thalassemia major despite prenatal testing: A cross-sectional survey
Al-Aama, Jumana Y.	2010	Attitudes towards mandatory national premarital screening for hereditary hemolytic disorders
Al-Aama, J. Y.	2010	Attitudes towards mandatory national premarital screening for hereditary hemolytic disorders
Al-Aama, J. Y.	2010	Attitudes towards mandatory national premarital screening for hereditary hemolytic disorders
Al-Aama, Jumana Y.	2010	Attitudes towards mandatory national premarital screening for hereditary hemolytic disorders
Al-Aama, J. Y.	2010	Attitudes towards mandatory national premarital screening for hereditary hemolytic disorders
Al-Eisawi, Z., Jacoub, K. and Alsukker, A.	2021	A large-scale study exploring understanding of the national premarital screening program among Jordanians: Is an at-risk marriage a valid option for Jordanians?
Al-Khabori, Murtadha, Bhandari, Sunil, Al-Huneini, Mohammed, Al-Farsi, Khalil, Panjwani, Vinodh and Daar, Shahina	2013	Side effects of Deferasirox Iron Chelation in Patients with Beta Thalassemia Major or Intermedia
Al-Riyami, Nihal, Al-Khaduri, Maha and Daar, Shahina	2014	Pregnancy Outcomes in Women with Homozygous Beta Thalassaemia: A single-centre experience from Oman
Albaroodi, K.	2021	Anaemia among children who attended the children's teaching hospital in karbala, iraq
Aldecoa, Kim Abbegail Tan, Arsene, Camelia, Krishnamoorthy, Geetha, Chng, Tiffany, Cherry, Garrett, Chowdhury, Nabila, Clark, Ryan, Deeb, Dana, Deptula, Lisa, Dietz, Grey, Eto, Ewomamobuho, Golston, Victoria, Lawson, Landon, Mbionwu, Chioma, Okponyia, Obiefuna, Orejuela, Jennifer, Qipo, Thomaidha, Raut, Sumit, Goodman, Judie and Kumar, Manishekhar	2024	Risk and Protective Factors for COVID‐19 Infection among Pregnant Women with Sickle Cell Trait
Alexander, Sonia, Belmar-George, Sharon, Eugene, Alisha and Elias, Vanessa	2017	Knowledge of and attitudes toward heel prick screening for sickle cell disease in Saint Lucia
Alexander, Sonia, Belmar-George, Sharon, Eugene, Alisha and Elias, Vanessa	2017	Knowledge of and attitudes toward heel prick screening for sickle cell disease in Saint Lucia
Alexander, S., Belmar-George, S., Eugene, A. and Elias, V.	2017	Knowledge of and attitudes toward heel prick screening for sickle cell disease in Saint Lucia
Alexander, S., Belmar-George, S., Eugene, A. and et al.	2017	Knowledge of and attitudes toward heel prick screening for sickle cell disease in Saint Lucia
Alexandra, Spyrelis and Latifat, Ibisomi	2022	It is just a lot to deal with: A qualitative study exploring the sexual and reproductive health needs of a sample of female sex workers in six locations in Southern Africa
Algiraigri, A.	2021	Premarital screening for hemoglobinopathies: Can we do better?
Ali, S. A., Abbasi, Z., Feroz, A., Hambidge, K. M., Krebs, N. F., Westcott, J. E. and Saleem, S.	2019	Factors associated with anemia among women of the reproductive age group in Thatta district: study protocol
Ali, S. A., Abbasi, Z., Shahid, B., Moin, G., Hambidge, K. M., Krebs, N. F., Westcott, J. E., McClure, E. M., Goldenberg, R. L. and Saleem, S.	2020	Prevalence and determinants of anemia among women of reproductive age in Thatta Pakistan: Findings from a cross-sectional study
Alkhaldi, S. M., Khatatbeh, M. M., Berggren, V. E. M. and Taha, H. A.	2016	Knowledge and Attitudes Toward Mandatory Premarital Screening among University Students in North Jordan
Alkuraya, F. S. and Kilani, R. A.	2001	Attitude of Saudi families affected with hemoglobinopathies towards prenatal screening and abortion and the influence of religious ruling (Fatwa)
Allarakia, Sabah, Khayat, Hassan A., Karami, Moyassar M., Aldakhil, Abdulaziz M., Kashi, Ahmed M., Algain, Abdulrahman H., Khan, Mohammad A., Alghifees, Loai S. and Alsulami, Raed E.	2017	Characteristics and management of mirror syndrome: a systematic review (1956-2016)
Allard, S. and Harris, A.	2012	Transfusion guidelines-Activities of the transfusion task force of the british committee for standards in haematology
Almeida, Janie Maria de	2008	Projeto transmissão vertical zero: expectativas e ações de pais soropositivos para o HIV à espera do diagnóstico do filho
Almohri, M., Al Salehi, S., Al Ghawi, A. A., Husain, E. and Al Fardan, M.	2023	Prevalence of Anemia, and Associated Risk Factors among Pregnant Women Attending Primary Healthcare Centers in the Kingdom of Bahrain
Alsaad, Ali, Alghanim, Abdullah, Aldawood, Mohammed, Al Zaid, Ali, Aldehneen, Hussain, Aldrees, Rawan, Alsalem, Ammar, Albattat, Sami and Al Mutair, Abbas	2024	Psychological trauma and post-traumatic growth in parents of children with sickle cell disease
Alsalman, Mortadah, Alkhalifa, Hussain, Alkhalifa, Ali, Alsubie, Mustafa, AlMurayhil, Nora, Althafar, Abdulaziz, Albarqi, Mohammed, Alnaim, Abdulrahman and Khan, Abdul Sattar	2021	Hydroxyurea usage awareness among patients with sickle-cell disease in Saudi Arabia
Alsalman, M., Alkhalifa, H., Alkhalifa, A., Alsubie, M., AlMurayhil, N., Althafar, A., Albarqi, M., Alnaim, A. and Khan, A. S.	2021	Hydroxyurea usage awareness among patients with sickle-cell disease in Saudi Arabia
Alshammari, E. and Alshammari, A.	2021	Use of hydroxyurea in pediatrics with sickle cell anemia
Alsulaiman, A. and Abu-Amero, K. K.	2013	Parent's attitude toward prenatal diagnosis and termination of pregnancy could be influenced by other factors rather than by the severity of the condition
Alsulaiman, A. and Abu-Amero, K. K.	2013	Parent's attitude toward prenatal diagnosis and termination of pregnancy could be influenced by other factors rather than by the severity of the condition
Alsulaiman, A., Al-Odaib, A., Rijjal, A. and Hewison, J.	2010	Preimplantation genetic diagnosis in Saudi Arabia: Parents' experience and attitudes
Alsulaiman, A. and Hewison, J.	2006	Attitudes to prenatal and preimplantation diagnosis in Saudi parents at genetic risk
Alsulaiman, A., Hewison, J., Abu-Amero, K. K., Ahmed, S., Green, J. M. and Hirst, J.	2012	Attitudes to prenatal diagnosis and termination of pregnancy for 30 conditions among women in Saudi Arabia and the UK
Alsulaiman, Ayman, Mousa, Ahmed, Kondkar, Altaf A. and Abu-Amero, Khaled K.	2014	Attitudes of Saudi parents with a deaf child towards prenatal diagnosis and termination of pregnancy
Alsulaiman, A., Mousa, A., Kondkar, A. A. and Abu-Amero, K. K.	2014	Attitudes of Saudi parents with a deaf child towards prenatal diagnosis and termination of pregnancy
Alsulaiman, Ayman, Mousa, Ahmed, Kondkar, Altaf A. and Abu-Amero, Khaled K.	2014	Attitudes of Saudi parents with a deaf child towards prenatal diagnosis and termination of pregnancy
Alsulaiman, A., Mousa, A., Kondkar, A. A. and et al.	2014	Attitudes of Saudi parents with a deaf child towards prenatal diagnosis and termination of pregnancy
Alswaidi, F. M. and O'Brien, S. J.	2010	Is there a need to include HIV, HBV and HCV viruses in the Saudi premarital screening program on the basis of their prevalence and transmission risk factors?
Altaany, Z., Khabour, O. F., Alzoubi, K. H., Alkaraki, A. K. and Al-Taani, G.	2021	The Perception of Premarital Genetic Screening within Young Jordanian Individuals
Alvarenga, Willyane de Andrade, Galvão, Marli Teresinha Gimeniz, Nascimento, Lucila Castanheira, Beretta, Maria Isabel Ruiz and Dupas, Giselle	2015	Weakened socialnnetwork: the experience of caregivers of the hiv-exposed infant
Alzahrani, M., Alahmari, B., Alaskar, A., Hejazi, A., Alghamdi, A., Gmati, G., Abuelgasim, K., Salama, H., Bakkar, M., Almashaqbeh, W., Alshobaki, H., Balili, M., Quarshi, M., Ahmed, M. and Damlaj, M.	2020	Outcome of non myeloablative allogeneic hematopoietic stem cell transplantation in adult patients with severe sickle cell disease; a 100 patient experience from Saudi Arabia
Alzahrani, M., Alahmari, B., Alaskar, A., Hejazi, A., Gmati, G. E., Abuelgasim, K. A., Salama, H., Raiza, A., Alghamdi, A., Mashaqbeh, W., Alshobaki, H., Alanazy, T., Balili, M., Qureshi, M., Ahmed, M., Alsadi, H. M. and Damlaj, M.	2020	Favourable Outcome of Non Myeloablative Allogeneic HSCT in Adult Patients with Severe Sickle Cell Disease: A Single Center Experience of 110 Patients
Alzate-Ángel, Juan, Arroyave, Angela, Gómez, Andrea, Pericàs, Juan and Benach, Joan	2020	What have we researched about HIV infection in Colombia? A bibliometric review 1983 - 2018
Ambaram, R., Kapadia, D., Ogidi, A. G., Keane, J., Patel, D., Obiefune, M. and Ezeanolue, E. E.	2015	Impact of congregation-based health intervention to promote birth outcomes-perspectives from the volunteer health advisors
Amer, Yasser S., Sabr, Yasser, ElGohary, Ghada M., Altaki, Amer M., Khojah, Osamah T., El-Malky, Ahmed and Alzahrani, Musa F.	2020	Quality assessment of evidence-based clinical practice guidelines for the management of pregnant women with sickle cell disease using the AGREE II instrument: a systematic review
Ameringer, S., Elswick Jr, E. K. and Smith, W.	2012	Fatigue and quality of life in adolescents and young adults with sickle cell disease
Ameringer, Suzanne, Elswick Jr, R. K., Menzies, Victoria, Robins, Jo Lynne, Starkweather, Angela, Walter, Jeanne, Gentry, Amanda Elswick and Jallo, Nancy	2016	Psychometric Evaluation of the Patient-Reported Outcomes Measurement Information System Fatigue-Short Form Across Diverse Populations
Ameringer, Suzanne, Elswick, R. K., Jr., Menzies, Victoria, Robins, Jo Lynne, Starkweather, Angela, Walter, Jeanne, Gentry, Amanda Elswick and Jallo, Nancy	2016	Psychometric Evaluation of the Patient-Reported Outcomes Measurement Information System Fatigue-Short Form Across Diverse Populations
Ameringer, S., Elswick, R. K., Menzies, V., Robins, J. L., Starkweather, A., Walter, J., Gentry, A. E. and Jallo, N.	2016	Psychometric Evaluation of the Patient-Reported Outcomes Measurement Information System Fatigue-Short Form Across Diverse Populations
Amid, A., Eng, B., Hohenadel, B. A., Hanna, M., Nakamura, L. N., Walker, L., Cheong, M., Kirby-Allen, M. and Waye, J. S.	2014	Compound heterozygosity for Hb S and a novel deletion of dnase I hypersensitivity sites HS3 and HS4 of beta-Globin locus control region results in Hb S/beta+-Thalassemia phenotype
Amin, C., Adam, S., Kutlar, A., Hulkower, B., Esserman, D., Ataga, K. I., Chang, J. Y. and Key, N. S.	2010	Activation of coagulation in sickle cell trait; Possible role for circulating microparticle tissue factor
Amine, M., Driss, B., Khalida, B., Wassila, H., Khedidja, M., Chakib, R. and Fatima, S.	2014	Epidemiological, clinical and biological characteristics of B-thalassemia in northwest of Algeria
Amodio, G., Antonelli, G. and Serio, F. D.	2010	Cardiac biomarkers in acute coronary syndromes: A review
Ampomah, Menford Owusu, Atkin, Karl and Flemming, Kate	2022	The perception of parents with a child with sickle cell disease in Ghana towards prenatal diagnosis
Ampomah, M. O., Atkin, K. and Flemming, K.	2022	The perception of parents with a child with sickle cell disease in Ghana towards prenatal diagnosis
Anand, R., Watkins, E., Donovan, V. and Kilby, M.	2017	Provision of rare blood-celebrating teamwork and success
Ananthaneni, A., Benzar, T., Grant, V., Leethy, K., Walton, J., Master, S. R., Mansour, R. P. and Ramadas, P.	2022	Outcomes in Pregnant HbSS and HbSbeta0-Thalassemia Sickle Cell Disease Patients Receiving Scheduled Exchange Transfusions: A Retrospective Study
Ananthaneni, Anil, Jones, Sarah, Ghoweba, Mohamed, Grant, Vishwa, Leethy, Kenna, Benzar, Taras, Master, Samip, Mansour, Richard and Ramadas, Poornima	2024	Impact of scheduled partial exchange transfusions on outcomes in pregnant patients with severe sickle cell disease: a retrospective study
Ananthaneni, A., Jones, S., Ghoweba, M., Grant, V., Leethy, K., Benzar, T., Master, S., Mansour, R. and Ramadas, P.	2024	Impact of scheduled partial exchange transfusions on outcomes in pregnant patients with severe sickle cell disease: a retrospective study
Anderson, M. and Asnani, M.	2016	'The white blood cell always eat the red': how Jamaicans with sickle cell disease understand their illness
Anderson, Stephanie, Perram, Jacinta, Nelson, Anna, Matthews, Stephen, Gou, Mel and Ho, P. Joy	2024	Pregnancy and assisted reproductive technology use in Australian female transfusion‐dependent haemoglobinopathy patients: a 20‐year retrospective analysis
Andreani, M.	2018	The study of engraftment after hematopoietic stem cell transplantation: From the presence of mixed chimerism to the development of immunological tolerance
Anglin, S.	2007	Sickle cell and thalassaemia: Screening for all
Anie, K. A., Egunjobi, F. E. and Akinyanju, O. O.	2010	Psychosocial impact of sickle cell disorder: Perspectives from a Nigerian setting
Anie, K. A., Treadwell, M. J., Grant, A. M., Dennis-Antwi, J. A., Asafo, M. K., Lamptey, M. E., Ojodu, J., Yusuf, C., Otaigbe, A. and Ohene-Frempong, K.	2016	Community engagement to inform the development of a sickle cell counselor training and certification program in Ghana
Anionwu, E. N. and Atkin, K.	2001	The politics of sickle cell and thalassaemia
Anjum, Z., Ali, S., Rahat, A., Chishti, R. and Yousaf, F.	2023	Prevalence of Iron Deficiency Anemia and Dietary Profile of Pregnant Women of University Campus, District Peshawar, Pakistan
Anonymous	2006	Main report
Anonymous	2012	57th Paediatric Pathology Society (PPS) Meeting - 2011
Anonymous	2013	25th National Biochemistry Congress
Anonymous	2013	Abstracts of the RCOG World Congress 2013
Anonymous	2015	Global, regional, and national age-sex specific all-cause and cause-specific mortality for 240 causes of death, 1990-2013: a systematic analysis for the Global Burden of Disease Study 2013
Anonymous	2018	15th Congress of the European Society of Contraception and Reproductive Health
Anonymous	2019	Royal College of Paediatrics and Child Health, 9th Europaediatrics Congress
Ansari, S., Raghuram, H. and Bhan, A.	2024	Saviour siblings in India: A reminder of our existing challenges and biases
Antiel, R. M., Halpern, S. D., Stevens, E. M., Vrecenak, J. D., Patterson, C. A., Tchume-Johnson, T., Smith-Whitley, K., Peranteau, W. H., Flake, A. W. and Barakat, L. P.	2017	Acceptability of In Utero Hematopoietic Cell Transplantation for Sickle Cell Disease
Anwar, S., Mourosi, J. T., Arafat, Y. and Hosen, M. J.	2020	Genetic and reproductive consequences of consanguineous marriage in Bangladesh
Apibal, S., Hongyantarachi, A., Chiewsilp, P. and Fucharoen, S.	1992	Fetal red cell staining: method evaluation
Apidechkul, T.	2015	Prevalence of thalassemia carriers among the Lahu hill tribe population, Chiang Rai, Thailand
Arbitre, C., Gaucher, N., Trottier, E., Bourque, C. J., Robitaille, N. and Pastore, Y.	2019	Patients' and caregivers' experiences with pain management in children with sickle cell disease
Arbitre, C., Gaucher, N., Trottier, E. D., Bourque, C., Robitaille, N. and Pastore, Y.	2019	Patients' and caregivers' experiences with pain management in children and teenagers with sickle cell disease requiring admission for vaso-occlusive crisis
Arbitre, C., Gaucher, N., Trottier, E. D., Robitaille, N., Bourque, C. J. and Pastore, Y.	2019	Patients' and caregivers' experiences with pain management in children and teenagers with sickle cell disease requiring admission for vaso-occlusive crisis
Arozia, Akram, Salman Ahmed, Imtiaz and Sarwat, Jahan	2008	Effect of sperm parameters on intrauterine insemination pregnancy rate
Arslan, E. and Uzay, F. I.	2021	The temperament, anxiety and depression status of hemoglobinopathy traits during first trimester of pregnancy
Asati, A. A., Sahu, M., Uike, S. and Tiwari, P.	2022	Distribution of hemoglobinopathies in pediatric population: A tertiary care experience
Asati, A. A., Singh, A. and Ilyas, M.	2022	Correlation of different clinical and laboratory parameters with hemoglobinopathies
Asawasudsakorn, N., Lauhasurayotin, S., Poparn, H., Chiengthong, K., Sosothikul, D., Chaiyasit, N. and Techavichit, P.	2021	Prenatal Diagnosis Leads to Early Diagnosis of Transfusion-Dependent Thalassemia and Better Growth Outcomes
Asgharian, A. and Anie, K. A.	2003	Women with sickle cell trait: reproductive decision-making
Asgharian, A., Anie, K. A. and Berger, M.	2003	Women with sickle cell trait: Reproductive decision-making
Asgharian, A., Anie, K. A. and Berger, M.	2003	Women with sickle cell trait: reproductive decision-making
Asgharian, Anna, Anie, K. A. and Berger, M.	2003	Women with sickle cell trait: Reproductive decision-making
Asgharian, A., Anie, K. A. and Berger, M.	2003	Women with sickle cell trait: reproductive decision-making
Ashaju-Kayode, O., Sanusi, A. T. and Oyinlade, T. R.	2021	POS-414 THE PLACE OF SPIRITUAL NURSING CARE IN PALLIATIVE NEPHROLOGY
Ashfaq, M., Ahmed, S. A., Aziz-Rizvi, R., Hasan, Z., Kirmani, S., Munim, S., Naeem, R., Raza, J. and Furqan, A.	2022	eP478: Identifying the current status and future needs of clinical, educational, and laboratory genetics services in Pakistan: A web-based panel discussion
Ashfaq, M., Amanullah, F., Ashfaq, A. and Ormond, K. E.	2013	The Views of Pakistani Doctors Regarding Genetic Counseling Services - Is there a Future?
Askew, M., Smaldone, A., Gold, M. A., Smith-Whitley, K., Strouse, J. J., Jin, Z. and Green, N. S.	2021	National survey of pediatric sickle cell providers on their contraceptive practices for female patients
Askew, M., Smaldone, A., Gold, M. A., Smith-Whitley, K., Strouse, J. J., Jin, Z. and Green, N. S.	2021	National Survey of Pediatric Sickle Cell Providers on Their Contraceptive Practices for Female Patients
Askew, Megan A., Smaldone, Arlene M., Gold, Melanie A., Smith-Whitley, Kim, Strouse, John J., Jin, Zhezhen and Green, Nancy S.	2022	Pediatric hematology providers' contraceptive practices for female adolescents and young adults with sickle cell disease: A national survey
Askew, M. A., Smaldone, A. M., Gold, M. A., Smith-Whitley, K., Strouse, J. J., Jin, Z. and Green, N. S.	2022	Pediatric hematology providers' contraceptive practices for female adolescents and young adults with sickle cell disease: A national survey
Askew, Megan A., Smaldone, Arlene M., Gold, Melanie A., Smith‐Whitley, Kim, Strouse, John J., Jin, Zhezhen, Green, Nancy S. and Smith-Whitley, Kim	2022	Pediatric hematology providers' contraceptive practices for female adolescents and young adults with sickle cell disease: A national survey
Aslamkhan, M., Qadeer, M. I., Akhtar, M. S., Chudhary, S. A., Mariam, M., Ali, Z., Khalid, A., Irfan, M. and Khan, Y.	2023	CULTURAL CONSANGUINITY AS CAUSE OF beta-THALASSEMIA PREVALENCE IN POPULATION
Asnafi, Nesa and Akhavan Niaki, Haleh	2010	Pregnancy outcome of chorionic villus sampling on 260 couples with beta-thalassemia trait in north of Iran
Asnafi, N. and Niaki, H. A.	2010	Pregnancy outcome of chorionic villus sampling on 260 couples with beta-thalassemia trait in North of Iran
Aspinall, Peter J.	2013	When is the use of race/ethnicity appropriate in risk assessment tools for preconceptual or antenatal genetic screening and how should it be used?
Aspinall, P. J.	2013	When is the Use of Race/Ethnicity Appropriate in Risk Assessment Tools for Preconceptual or Antenatal Genetic Screening and How Should it be Used?
Ati, J. E., Lefevre, P., Beji, C., Ben Rayana, C., Gaigi, S. and Delpeuch, F.	2008	Aetiological factors and perception of anaemia in Tunisian women of reproductive age
Atkin, K., Ahmed, S., Hewison, J. and Green, J. M.	2008	Decision-making and ante-natal screening for sickle cell and thalassaemia disorders - To what extent do faith and religious identity mediate choice?
Atmakusuma, T. D.	2009	Clinical manifestations and hemostasis laboratory abnormalities in adult beta Thalassemias with high level of antiphospholipid antibodies
Atshan, R. S. and Aziz, A. R.	2022	Effectiveness of an Educational Program on Parents' Knowledge about Home Health Care Management to Children with Beta Thalassemia-Major at Thalassemia Center in Al-Zahra Teaching Hospital for Maternity and Children in Al-Najaf City
Aurilio, R. B., Sant'Anna, C. C. and March, M. D. F. B.	2020	Clinical profile of children with and without comorbidities hospitalized with community-acquired pneumonia
Awiti-Ujiji, O., Ekstrom, A. M., Ilako, F., Indalo, D., Lukhwaro, A., Rubenson, B. and Wamalwa, D.	2011	`Keeping Healthy in the Backseat': How Motherhood Interrupted HIV Treatment in Recently Delivered Women in Kenya
Ayatollahi, M. and Haghshenas, M.	2004	Application of the polymerase chain reaction to the diagnosis of sickle cell disease in Iran
Ayatollahi, Maryam, Zakerinia, Maryam and Haghshenas, Mansour	2005	Molecular analysis of Iranian families with sickle cell disease
Ayatollahi, M., Zakerinia, M. and Haghshenas, M.	2005	Molecular analysis of Iranian families with sickle cell disease
Ayed, A., Souissi, A., El Hani, I., Ben Dhia, I. and Khelifi, T.	2023	ETIOLOGICAL PROFILE OF ANEMIA IN TUNISIAN PILOTS
Aygun, B., Parker, J., Freeman, M. B., Stephens, A. L., Smeltzer, M., Wu, S., Hankins, J. S. and Wang, W. C.	2009	Assessment of neurodevelopment with Brigance Screening in 3-year-old children with sickle cell disease
Azita, Hebmatdoost, Nibnam, Labpour and Mohammad Reza, Sadeghi	2009	Sperm chromatin integrity: etiologies and mechanisms of abnormality, assays, clinical importance, preventing and repairing damage
Aziz Ali, S., Abbasi, Z., Feroz, A. and et al.	2019	Factors associated with anemia among women of the reproductive age group in Thatta district: study protocol
Aziz Ali, Sumera, Abbasi, Zahid, Feroz, Anam, Hambidge, K. Michael, Krebs, Nancy F., Westcott, Jamie E. and Saleem, Sarah	2019	Factors associated with anemia among women of the reproductive age group in Thatta district: study protocol
Aziz Ali, S., Abbasi, Z., Feroz, A., Hambidge, K. M., Krebs, N. F., Westcott, J. E. and Saleem, S.	2019	Factors associated with anemia among women of the reproductive age group in Thatta district: Study protocol
Aziz Ali, Sumera, Abbasi, Zahid, Feroz, Anam, Hambidge, K. Michael, Krebs, Nancy F., Westcott, Jamie E. and Saleem, Sarah	2019	Factors associated with anemia among women of the reproductive age group in Thatta district: study protocol
Aziz, Kashif, Sadaf, Breera and Kanwal, Sadia	2012	Psychosocial problems of Pakistani parents of Thalassemic children: a cross sectional study done in Bahawalpur, Pakistan
Aziz, Kashif, Sadaf, Breera and Kanwal, Sadia	2012	Psychosocial problems of Pakistani parents of Thalassemic children: A cross sectional study done in Bahawalpur, Pakistan
Azonobi, I. C., Anderson, B. L., Byams, V. R. and et al.	2014	Obstetrician-Gynecologists' knowledge of sickle cell disease screening and management
Azonobi, Ijeoma C., Anderson, Britta L., Byams, Vanessa R., Grant, Althea M. and Schulkin, Jay	2014	Obstetrician-gynecologists' knowledge of sickle cell disease screening and management
Azonobi, I. C., Anderson, B. L., Byams, V. R., Grant, A. M. and Schulkin, J.	2014	Obstetrician-Gynecologists' knowledge of sickle cell disease screening and management
Babu, B. V., Sridevi, P., Surti, S., Ranjit, M., Bhat, D., Sarmah, J., Sudhakar, G. and Sharma, Y.	2021	Inadequate community knowledge about sickle cell disease among the Indian tribal population: A formative assessment in a multicentric intervention study
Babu, B. V., Sridevi, P., Surti, S. B., Bhat, D., Sarmah, J., Sudhakar, G. and Sharma, Y.	2022	Sickle cell disease-related knowledge and perceptions of traditional healers in tribal communities in India: implications on sickle cell disease programme
Bahram, Samya, Haji, Aalaa, Abdulwahab, Hawra, Mohsen, Hanan, Alnashaba, Tahera, Al-Aradi, Zainab and Mandeel, Mohamed	2023	Outcome of premarital genetic counseling for couples at risk of hemoglobinopathies in Kingdom of Bahrain
Bahram, S., Haji, A., Abdulwahab, H., Mohsen, H., Alnashaba, T., Al-Aradi, Z. and Mandeel, M.	2023	Outcome of premarital genetic counseling for couples at risk of hemoglobinopathies in Kingdom of Bahrain
Bahram, Samya, Haji, Aalaa, Abdulwahab, Hawra, Mohsen, Hanan, Alnashaba, Tahera, Al-Aradi, Zainab and Mandeel, Mohamed	2023	Outcome of premarital genetic counseling for couples at risk of hemoglobinopathies in Kingdom of Bahrain
Bakare, Muideen O., Omigbodun, Olayinka O., Kuteyi, Olugbenga B., Meremikwu, Martin M. and Agomoh, Ahamefule O.	2008	Psychological complications of childhood chronic physical illness in Nigerian children and their mothers: the implication for developing pediatric liaison services
Bakare, M. O., Omigbodun, O. O., Kuteyi, O. B., Meremikwu, M. M. and Agomoh, A. O.	2008	Psychological complications of childhood chronic physical illness in Nigerian children and their mothers: The implication for developing pediatric liaison services
Bakare, Muideen O., Omigbodun, Olayinka O., Kuteyi, Olugbenga B., Meremikwu, Martin M. and Agomoh, Ahamefule O.	2008	Psychological complications of childhood chronic physical illness in Nigerian children and their mothers: The implication for developing pediatric liaison services
Baker, Tameka Duncan, Ford, Sandra Chisholm, Wilson, Lorraine, Reid, Marvin and Farlane, Shelly Mc	2021	Burdens on caregivers of children ages one to sixteen years living with sickle cell disease attending a specialised clinic in urban, Jamaica
Balgir, R. S.	2010	Birth control necessary to limit family size in tribal couples with aberrant heterosis of g-6-pd deficiency and sickle cell disorders in India: An urgency of creating awareness and imparting genetic counseling
Ballas, S. K.	2016	Use of marijuana in patients with sickle cell disease increased the frequency of hospitalization for acute painful vaso-occlusive crises
Baptista, J. S., Mayer, W. P., Fontes, R., Seyfert, C. E., Boldrini, S. C. and Liberti, E. A.	2013	Morphological characteristics of the rat thymus duringperinatal protein deprivation and early refeeding: a qualitative and quantitative study
Barad, David H., Yu, Yao, Kushnir, Vitaly A., Shohat-Tal, Aya, Lazzaroni, Emanuela, Lee, Ho-Joon and Gleicher, Norbert	2014	A randomized clinical trial of endometrial perfusion with granulocyte colony-stimulating factor in in vitro fertilization cycles: impact on endometrial thickness and clinical pregnancy rates
Barad, D. H., Yu, Y., Kushnir, V. A., Shohat-Tal, A., Lazzaroni, E., Lee, H. J. and Gleicher, N.	2014	A randomized clinical trial of endometrial perfusion with granulocyte colony-stimulating factor in in vitro fertilization cycles: Impact on endometrial thickness and clinical pregnancy rates
Bardon-Cancho, E. J., Garcia-Morin, M., Aguilar-De La Red, Y., Ponce-Salas, B., Perez-Rus, G., Pascual, C., Dulin, E., Belendez, C. and Cela, E.	2017	Thalassemia in madrid: A picture of the current situation
Bardon-Cancho, E. J., Garcia-Morin, M., Ponce-Salas, B., Aguilar-De La Red, Y., Perez-Corral, A., Perez-Rus, G., Dulin, E., Belendez, C. and Cela, E.	2017	Sickle cell disease: A new disease in Madrid
Barella, S., Simon-Lopez, R., Di Gaetano, N. and Galanello, R.	2012	Alfa thalassemia intermedia (HbH disease): How the new information provided by the routine hematology analysers may help in its differential diagnosis or flagging
Barjas-Castro, M., Moretto, F. A., Vigorito, A. C., Aranha, F. P., Ramos, C. F., Locatelli, M., De Souza, C. A. and Castro, V.	2012	Unusual erythrocyte split chimerism in pregnancy following allogeneic stem cell transplantation
Barooti, E., Rezazadehkermani, M., Sadeghirad, B., Motaghipisheh, S., Arabi, M., Salahi, S. and Haghdoost, A.	2010	Prevalence of iron deficiency anemia among Iranian pregnant women; a systematic review and meta-analysis
Barr, M., Kumar, K., Hassan, A. S. M. A., Alkuraya, F. and Pal Szonyi, L.	2018	Congenital bile acid synthesis defect type I: A novel loss of function mutation of HSD3B7 diagnosed by next generation sequencing
Barriteau, Christina M., Murdoch, Alexandra, Gallagher, Shannon J. and Thompson, Alexis A.	2020	A patient-centered medical home model for comprehensive sickle cell care in infants and young children
Barriteau, C. M., Murdoch, A., Gallagher, S. J. and Thompson, A. A.	2020	A patient-centered medical home model for comprehensive sickle cell care in infants and young children
Barriteau, Christina M., Murdoch, Alexandra, Gallagher, Shannon J. and Thompson, Alexis A.	2020	A patient-centered medical home model for comprehensive sickle cell care in infants and young children
Baskin, M. L., Collins, M. H., Brown, F., Griffith, J. R., Samuels, D., Moody, A., Thompson, M. P., Eckman, J. and Kaslow, N. J.	1998	Psychosocial considerations in sickle cell disease (SCD): The transition from adolescence to young adulthood
Bassett, M. T.	2023	Black women in medicine in the USA: telling their stories
Basu, T., Das, M., Sengupta, M. and Mallik Sinha, M. G.	2023	Clinico-Hematological Profile in Hemoglobin SE Disease: A Case Series from a Tertiary Care Centre
Bath, B. K. and Parshad, R. K.	1996	Quantitative assessment of changes and maturation of mast cells in the ovary of postnatal and adult rats, Rattus rattus
Batterbee, H., De La Salle, B., Wild, B., McTaggart, P., Dore, C. and Hyde, K.	2010	Evaluation of UK NEQAS Hb A2 data for the NHS sickle cell and thalassaemia screening programme
Batterbee, H., De La Salle, B., Wild, B., McTaggart, P., Dore, C., Porter, N. and Hyde, K.	2010	Evaluation of the validity of UK NEQAS Hb A2 data for the NHS Sickle Cell and Thalassaemia Screening Programme
Batts, A., Liem, R., Gallgher, S. and Thompson, A.	2014	A novel model for care coordination: The lurie sickle cell newborn cohort project
Becker, L., Bixel, K., Penney, S. and Whiteway, S.	2019	Implementation of a hemoglobinopathy newborn screening program as a quality improvement initiative
Beeman, C., Abrams, M. A., Zajo, K., Stanek, J. R., Martinez-Mendez, A., O'Brien, S. H. and Creary, S. E.	2021	Closing knowledge gaps among parents of children with sickle cell trait
Beeman, C., Abrams, M. A., Zajo, K., Stanek, J. R., Martinez-Mendez, A., O'Brien, S. H. and Creary, S. E.	2021	Closing Knowledge Gaps Among Parents of Children with Sickle Cell Trait
Beene-Harris, R. Y., Wang, C. and Bach, J. V.	2007	Barriers to access: Results from focus groups to identify genetic service needs in the community
Begum, F., Yau, F. and Bojahr, H.	2017	One-year review of admissions to the obstetric high dependancy unit of a tertiary referral centre
Behera, Saswati, Bawa, Monika, Kanojia, Ravi P., Saha, Pradip Kumar, Singh, Tulika and Samujh, Ram	2020	Outcome of antenatally diagnosed cystic hygroma - Lessons learnt
Behfar, M., Faghihi-Kashani, S., Hosseini, A. S., Ghavamzadeh, A. and Hamidieh, A. A.	2018	Long-Term Safety of Short-Term Administration of Filgrastim (rhG-CSF) and Leukophresis Procedure in Healthy Children: Application of Peripheral Blood Stem Cell Collection in Pediatric Donors
Bejarano Beltrán, Martha Patricia	2010	Percepción de los profesionales de enfermería y las gestantes, sobre la asesoría en VIH en una ESE de primer nivel de Bogotá distrito capital ï»¿
Bello-Manga, Halima, Haliru, Lawal, Ahmed, Kudrat Abdulkareem, Tabari, Abdulkadir Musa, Farouk, Bilkisu Usman, Bahago, Gloria Yimi, Kazaure, Aisha Shuaibu, Muhammad, Abdulrasheed Sani, Gwarzo, Samira Abubakar, Baumann, Ana A., DeBaun, Michael R. and King, Allison A.	2022	Primary Prevention of Stroke in Children With Sickle Cell Anemia in Nigeria: Protocol for a Mixed Methods Implementation Study in a Community Hospital
Bencaiova, G. A., Geissler, F. and Hoesli, I.	2020	Cohort profile: targeted antenatal screening for haemoglobinopathies in Basel
Berghs, M., Dyson, S. M. and Atkin, K.	2017	Resignifying the sickle cell gene: Narratives of genetic risk, impairment and repair
Berghs, M., Dyson, S. M., Gabba, A., Nyandemo, S. E., Roberts, G. and Deen, G.	2020	You have to find a caring man, like your father! gendering sickle cell and refashioning women's moral boundaries in Sierra Leone
Berghs, M., Dyson, S. M., Gabba, A., Nyandemo, S. E., Roberts, G. and Deen, G.	2020	You have to find a caring man, like your father! gendering sickle cell and refashioning women's moral boundaries in Sierra Leone
Berghs, M., Dyson, S. M., Gabba, A., Nyandemo, S. E., Roberts, G. and Deen, G.	2020	You have to find a caring man, like your father! gendering sickle cell and refashioning women's moral boundaries in Sierra Leone
Berghs, M., Dyson, S. M., Gabba, A., Nyandemo, S. E., Roberts, G. and Deen, G.	2020	'You have to find a caring man, like your father!' Gendering sickle cell and refashioning women's moral boundaries in Sierra Leone
Berghs, M., Dyson, S. M., Gabba, A., Nyandemo, S. E., Roberts, G. and Deen, G.	2020	You have to find a caring man, like your father! gendering sickle cell and refashioning women's moral boundaries in Sierra Leone
Bernal, M., Collazos, A., Bonilla, R. D. and Tascón, E. P.	2010	Determination of the prevalence of hemoglobin S, C, D, and G in neonates from Buenaventura, Colombia
Bernard, N., Jantzem, H., Becker, M., Pecriaux, C., Benard-Laribiere, A., Montastruc, J. L., Descotes, J. and Vial, T.	2015	Severe adverse effects of bromocriptine in lactation inhibition: A pharmacovigilance survey
Berry, Marissa, Wang, Amanda, Clark, Shannon M., Harirah, Hassan M., Jain, Sangeeta, Olson, Gayle L., Pacheco, Luis D., Saade, George R. and Saad, Antonio F.	2021	Clinical Stratification of Pregnant COVID-19 Patients based on Severity: A Single Academic Center Experience
Berthet, S., Monpoux, F., Soummer, A. M., Berard, E., Sarles, J. and Badens, C.	2010	[Neonatal screening for sickle cell disease at the Nice University Hospital: the last 8 years]
Berthet, S., Monpoux, F., Soummer, A. M., Berard, E., Sarles, J. and Badens, C.	2010	Neonatal screening for sickle cell disease in Nice University Hospital: Review of 8 last years
Berzolla, C. E., Seligman, N. S., Dysart, K., Baxter, J. K., Axelrod, D., Riggio, J. and Ballas, S. K.	2009	Obstetrical outcomes of pregnancies complicated by sickle crisis
Bevis, L., Burton, E., Hill, Q. and Ciantar, E.	2017	Management of pregnant patients with beta thalassemia trait
Bhasin, N., Rush, G., Strouse, J. J., Moffatt-Bazile, K., R, E. Mohamed, Jacob, S. A., Sathi, B. K., Smink, G. M., Schultz, C. L., DiVirgilio, N., Vichinsky, E. P., Velez, M. C., Hagar, R., Quarmyne, M. O., Ogu, U. and Treadwell, M.	2023	Role of Menstrual Bleeding Assessments in Sickle Cell Clinics in Improving Quality of Care for Women- a Multicenter Approach
Bhatt, Komal, Reid, Marvin E., Lewis, Norma A. and Asnani, Monika R.	2011	Knowledge and health beliefs of Jamaican adolescents with sickle cell disease
Bhatt, K., Reid, M. E., Lewis, N. A. and Asnani, M. R.	2011	Knowledge and health beliefs of Jamaican adolescents with sickle cell disease
Bhatt, K., Reid, M. E., Lewis, N. A. and Asnani, M. R.	2011	Knowledge and health beliefs of Jamaican adolescents with sickle cell disease
Bhatt, K., Reid, M. E., Lewis, N. A. and Asnani, M. R.	2011	Knowledge and Health Beliefs of Jamaican Adolescents With Sickle Cell Disease
Bhatwadekar, S. S., Deshpande, S. V., Khadse, S. V., Shah, B. and Desai, D.	2017	Morbidity pattern in sickle cell disease in Central Gujarat, India-Single centre perspective
Bhende, K., Azimi, M. and Gardner, R.	2010	Novel unstable hemoglobin variant: Heterozygous frameshift mutation of B globin chain on codon 121 at position 416
Biller, E., Zhao, Y., Music-Aplenc, L., Berg, M., Boggio, L. N., Boyd, T., Capocelli, K., Fang, D. C., Koepsell, S. A., Pham, H. P., Treml, A., Weiss, J., Wool, G. D. and Baron, B. W.	2017	Red cell exchange: A concise review of indications and management
Bindhani, B. K., Devi, N. K. and Nayak, J. K.	2020	Knowledge, awareness, and attitude of premarital screening with special focus on sickle cell disease: a study from Odisha
Biswas, S., Gomez, J., Horgan, R. and et al.	2023	Mirror Syndrome: A Systematic Literature Review
Biswas, Sonia, Gomez, Julie, Horgan, Rebecca, Sibai, Baha M., Saad, Antonio, Powel, Jennifer E. and Al-Kouatly, Huda B.	2023	Mirror syndrome: a systematic literature review
Biswas, S., Gomez, J., Horgan, R., Sibai, B. M., Saad, A., Powel, J. E. and Al-Kouatly, H. B.	2023	Mirror syndrome: a systematic literature review
Blakeley, C., Smith, D. M., Johnstone, E. D. and Wittkowski, A.	2019	Parental decision-making following a prenatal diagnosis that is lethal, life-limiting, or has long term implications for the future child and family: a meta-synthesis of qualitative literature
Boafor, Theodore K., Ntumy, Michael Y., Asah-Opoku, Kwaku, Sepenu, Perez, Ofosu, Bernice and Oppong, Samuel A.	2021	Maternal mortality at the Korle Bu Teaching Hospital, Accra, Ghana: A five-year review
Boardman, F. K., Clark, C., Jungkurth, E. and Young, P. J.	2020	Social and cultural influences on genetic screening programme acceptability: A mixed-methods study of the views of adults, carriers, and family members living with thalassemia in the UK
Boardman, F. K., Clark, C., Jungkurth, E. and Young, P. J.	2020	Social and cultural influences on genetic screening programme acceptability: A mixed-methods study of the views of adults, carriers, and family members living with thalassemia in the UK
Boardman, F. K. and Clark, C. C.	2022	What is a 'serious' genetic condition? The perceptions of people living with genetic conditions
Bombard, Y., Miller, F. A., Barg, C. J., Patton, S. J., Carroll, J. C., Chakraborty, P., Potter, B. K., Tam, K., Taylor, L., Kerr, E., Davies, C., Milburn, J., Ratjen, F., Guttmann, A. and Hayeems, R. Z.	2017	A secondary benefit: the reproductive impact of carrier results from newborn screening for cystic fibrosis
Borbolla Foster, Ailsa, Smith, Elloise and Ross, Bryony	2021	Adherence to a selective antenatal haemoglobinopathy screening policy within a tertiary level obstetric unit in Australia
Borgna-Pignatti, C., Cappellini, M. D., De Stefano, P., Del Vecchio, G. C., Forni, G. L., Gamberini, M. R., Ghilardi, R., Origa, R., Piga, A., Romeo, M. A., Zhao, H. and Cnaan, A.	2005	Survival and complications in thalassemia
Borogovac, A. and George, J.	2019	Stroke and Myocardial Infarction (MI) in Hereditary Thrombotic Thrombocytopenic Purpura (HTTP): Similarities to Sickle Cell Anemia (SSA)
Borogovac, A. and George, J.	2019	Stroke and myocardial infarction (MI) in hereditary thrombotic thrombocytopenic purpura (HTTP): Similarities to sickle cell anemia (SSA)
Borris, Joshua B., Dowd-Green, Caitlin, Bowman, Lindsay A., Nesbit, Suzanne A., Fingerhood, Michael and Stewart, Rosalyn W.	2024	Evaluation of opioid use disorder treatment outcomes in patients receiving split daily versus once daily dosing of buprenorphine-naloxone
Boster, Joshua, Howells, Joseph and Devine, Ryan	2019	Hemoglobin San Diego: An Uncommon Cause of Hereditary Erythrocytosis Discovered Incidentally in a Military Trainee
Boster, J., Howells, J. and Devine, R.	2019	Hemoglobin San Diego: An Uncommon Cause of Hereditary Erythrocytosis Discovered Incidentally in a Military Trainee
Boster, Joshua, Howells, Joseph and Devine, Ryan	2019	Hemoglobin San Diego: An Uncommon Cause of Hereditary Erythrocytosis Discovered Incidentally in a Military Trainee
Boureka, E., Tsakiridis, I., Kostakis, N., Giouleka, S., Mamopoulos, A., Kalogiannidis, I., Athanasiadis, A. and Dagklis, T.	2024	Antenatal Care: A Comparative Review of Guidelines
Bozdar, M., Ahmed, S., Jamy, O., Hanif, T. B., Ali, N. and Khan Khattak, S. A.	2013	Role of genetic counselling in prenatal diagnosis of beta-thalassaemia in pakistan
Brasure, Michelle, Nelson, Victoria A., Scheiner, Shellina, Forte, Mary L., Butler, Mary, Nagarkar, Sanket, Saha, Jayati and Wilt, Timothy J.	2019	Treatment for Acute Pain: An Evidence Map
Bringel, Ana Paula Vieira, Pereira, Maria Lúcia Duarte, Vidal, Eglídia Carla Figueiredo and Dantas, Gabriela Bezerra	2015	Vivência de mulheres diagnosticadas com HIV/Aids durante a gestação
Brito, Luana Santana, Costa Teixeira, Juliane Batista, Cedraz Morais, Aisiane, Marques dos Santos, Luciano, Santos Suto, Cleuma Sueli, Jenerette, Coretta Melissa and de Santana Carvalho, EvanildaSouza	2023	Transitions experienced by mothers of children/adolescents with sickle cell disease in the context of the COVID-19 pandemic
Brito, Luana Santana, Teixeira, Juliane Batista Costa, Morais, Aisiane Cedraz, Santos, Luciano Marques Dos, Suto, Cleuma Sueli Santos, Jenerette, Coretta Melissa and Carvalho, Evanilda Souza de Santana	2023	Transitions experienced by mothers of children/adolescents with sickle cell disease in the context of the COVID-19 pandemic
Brito, Luana Santana, Teixeira, Juliane Batista Costa, Morais, Aisiane Cedraz, Santos, Luciano Marques dos, Suto, Cleuma Sueli Santos, Jenerette, Coretta Melissa and Carvalho, Evanilda Souza de Santana	2023	Transitions experienced by mothers of children/adolescents with sickle cell disease in the context of the COVID-19 pandemic
Brito, M., Pimentel, F., Barros, C., Bonfim, C. and Streva, A.	2016	Etonogestrel-releasing contraceptive implant use by women with sickle cell disease
Brooks, Daniel, Asta, Katharine, Sturza, Julie, Kebede, Birhanu, Bekele, Delayehu, Nigatu, Balkachew, Hewison, Jenny and Quinonez, Shane C.	2019	Patient preferences for prenatal testing and termination of pregnancy for congenital anomalies and genetic diseases in Ethiopia
Brooks, D., Asta, K., Sturza, J., Kebede, B., Bekele, D., Nigatu, B., Hewison, J. and Quinonez, S. C.	2019	Patient preferences for prenatal testing and termination of pregnancy for congenital anomalies and genetic diseases in Ethiopia
Brooks, Daniel, Asta, Katharine, Sturza, Julie, Kebede, Birhanu, Bekele, Delayehu, Nigatu, Balkachew, Hewison, Jenny and Quinonez, Shane C.	2019	Patient preferences for prenatal testing and termination of pregnancy for congenital anomalies and genetic diseases in Ethiopia
Brown, Katrina, Dormandy, Elizabeth, Reid, Erin, Gulliford, Martin and Marteau, Theresa	2011	Impact on informed choice of offering antenatal sickle cell and thalassaemia screening in primary care: a randomized trial
Brown, L. and Javid, G.	2024	ARE WE TREATING PATIENTS ON HYDROXYCARBAMIDE FOR SICKLE CELL APPROPRIATELY AGAINST NATIONAL BRITISH SOCIETY FOR HAEMATOLOGY GUIDANCE
Brown, M., Moquist, K., Blaylark, R. and Junghans-Rutelonis, A. N.	2018	A collaborative clinical approach-lessons learned during a pilot sickle cell wellness clinic
Brucato, M., Wang, X. and Lanzkron, S.	2017	Developmental outcomes of children exposed to maternal sickle cell disease (SCD)
Bryant, L. D., Ahmed, S., Ahmed, M., Jafri, H. and Raashid, Y.	2011	'All is done by Allah'. Understandings of Down syndrome and prenatal testing in Pakistan
Bukini, Daima, Mbekenga, Columba, Nkya, Siana, Malasa, Leonard, McCurdy, Sheryl, Manji, Karim, Makani, Julie and Parker, Michael	2021	Influence of gender norms in relation to child's quality of care: follow-up of families of children with SCD identified through NBS in Tanzania
Bukini, D., Mbekenga, C., Nkya, S., Malasa, L., McCurdy, S., Manji, K., Makani, J. and Parker, M.	2021	Influence of gender norms in relation to child's quality of care: follow-up of families of children with SCD identified through NBS in Tanzania
Bukini, Daima, Nkya, Siana, McCurdy, Sheryl, Mbekenga, Columba, Manji, Karim, Parker, Michael and Makani, Julie	2021	Perspectives on Building Sustainable Newborn Screening Programs for Sickle Cell Disease: Experience from Tanzania
Bukini, D., Nkya, S., McCurdy, S., Mbekenga, C., Manji, K., Parker, M. and Makani, J.	2021	Perspectives on building sustainable newborn screening programs for sickle cell disease: Experience from Tanzania
Buleza Lamucene, Olimpia, Bernales, Margarita, Irarrázabal Vargas, Lisette and Ferrer Lagunas, Lilian	2022	Perceptions of barriers and facilitators to implement programs for prevention of mother-to-child transmission of HIV-Mozambique
Bundy, David G., Muschelli, John, Clemens, Gwendolyn D., Strouse, John J., Thompson, Richard E., Casella, James F. and Miller, Marlene R.	2012	Ambulatory care connections of Medicaid-insured children with sickle cell disease
Bundy, D. G., Muschelli, J., Clemens, G. D., Strouse, J. J., Thompson, R. E., Casella, J. F. and Miller, M. R.	2012	Ambulatory care connections of Medicaid-insured children with sickle cell disease
Bundy, D. G., Muschelli, J., Clemens, G. D., Strouse, J. J., Thompson, R. E., Casella, J. F. and Miller, M. R.	2012	Ambulatory care connections of Medicaid-insured children with sickle cell disease
Buoro, S.	2014	Algorithms in anemia diagnosis
Burgos Luna, J. M., Paez Rua, D. M., Ruiz Ordonez, I. and et al.	2020	Description of criteria for near miss in high-complexity obstetric population with sickle cell anemia: an observational study
Burgos Luna, Juan Manuel, Paez Rua, Diana Marcela, Ruiz Ordonez, Ingrid, Fernandez, Paula Andrea and Escobar Vidarte, Maria Fernanda	2020	Description of criteria for near miss in high-complexity obstetric population with sickle cell anemia: an observational study
Burgos Luna, J. M., Paez Rua, D. M., Ruiz Ordonez, I., Fernandez, P. A. and Escobar Vidarte, M. F.	2020	Description of criteria for near miss in high-complexity obstetric population with sickle cell anemia: an observational study
Burgos Luna, Juan Manuel, Páez Rúa, Diana Marcela, Ruiz Ordoñez, Ingrid, Fernández, Paula Andrea and Escobar Vidarte, María Fernanda	2020	Description of criteria for near miss in high-complexity obstetric population with sickle cell anemia: an observational study
Burney, Mara, Schunk, Kelly, Oundjian, Nelly J., Younge, Richard G., McCord, Mary and Green, Nancy S.	2011	Incomplete follow-up of hemoglobinopathy carriers identified by newborn screening despite reporting in electronic medical records
Burney, M., Schunk, K., Oundjian, N. J., Younge, R. G., McCord, M. and Green, N. S.	2011	Incomplete follow-up of hemoglobinopathy carriers identified by newborn screening despite reporting in electronic medical records
Burney, M., Schunk, K., Oundjian, N. J., Younge, R. G., McCord, M., Green, N. S., Burney, Mara, Schunk, Kelly, Oundjian, Nelly J., Younge, Richard G., McCord, Mary and Green, Nancy S.	2011	Incomplete follow-up of hemoglobinopathy carriers identified by newborn screening despite reporting in electronic medical records
Burnham-Marusich, Amanda R., Ezeanolue, Chinenye O., Obiefune, Michael C., Yang, Wei, Osuji, Alice, Ogidi, Amaka G., Hunt, Aaron T., Patel, Dina and Ezeanolue, Echezona E.	2016	Prevalence of Sickle Cell Trait and Reliability of Self-Reported Status among Expectant Parents in Nigeria: Implications for Targeted Newborn Screening
Burnham-Marusich, A. R., Ezeanolue, C. O., Obiefune, M. C., Yang, W., Osuji, A., Ogidi, A. G., Hunt, A. T., Patel, D. and Ezeanolue, E. E.	2016	Prevalence of sickle cell trait and reliability of self-reported status among expectant parents in Nigeria: Implications for targeted newborn screening
Burnham-Marusich, A. R., Ezeanolue, C. O., Obiefune, M. C., Yang, W., Osuji, A., Ogidi, A. G., Hunt, A. T., Patel, D. and Ezeanolue, E. E.	2016	Prevalence of Sickle Cell Trait and Reliability of Self-Reported Status among Expectant Parents in Nigeria: Implications for Targeted Newborn Screening
Bush, A.	2014	Paediatric pulmonology: Year in review
Bush, A. M., Borzage, M., Coates, T. and Wood, J. C.	2013	Cerebral blood flow and oxygen delivery in response to hyperoxia in sickle cell anemia
Caballero, O. L., Costa, M. C. S. L., Trevisan, A., Oliveira, R. M., Viotti, E. A., Távora, E. R. F., Vilaça, S. S., Sabagga, E., Paula, F. J. de, Távora, P. F., Brasileiro-Filho, G., Villa, L. L. and Simpson, A. J. G.	1999	Monitoring human cytomegalovirus viral load in peripheral blood leukocytes of renal transplant recipients by a simple limiting dilution-PCR assay
Cabar, Fábio Roberto, Teshima, Décio Roberto Kamio, Pereira, Pedro Paulo, Antonangelo, Leila, Schultz, Regina and Francisco, Rossana Pulcineli	2016	Serum concentration of vascular endothelial growth factor and depth of trophoblastic invasion in ampullary ectopic pregnancy
Caires, Susana, Antunes, Maria da Conceição, Faria, Maria Augusta and Pimenta, Raquel	2024	A fase terminal do filho com câncer: percepções dos profissionais hospitalares
Camargo, Fabricio Marcondes, Brizot, Maria de Lourdes, Francisco, Rossana Pulcineli Vieira, Carvalho, Werther Brunow de, Ikari, Nana Miura, Peres, Stella Verzinhasse, Lopes, Marco Antonio Borges and Lopes, Lilian Maria	2024	Perinatal Results and Long-Term Follow-Up of Fetal Cardiac Tumors: A 30-Year Historical Cohort Study
Camillo, Simone de Oliveira, Silva, Liliane Oliveira, Cortes, Juliane Miranda and Maiorino, Fabiana Tavolaro	2015	O desejo de ser mãe frente à infecção por HIV/AIDS
Campbell, A., Bonsu, K. O., Ross, P., Gorodinsky, P., Kpadenou, T., Wilson, S. and Rodrigues, O.	2012	Early diagnosis patterns amongst Ghanaian twins and siblings with sickle cell disease
Campbell, A. D., Colombatti, R., Andemariam, B., Strunk, C. J., Tartaglione, I., Piccone, C. M., Manwani, D., Asare, E. V., Farooq, F., Urbonya, R., Dankwah, G., Perrotta, S., Sainati, L., Rivers, A., Rao, S., Zempsky, W., Sey, F., Segbefia, C. I., Inusa, B. P. and Antwi-Boasiako, C.	2019	An Analysis of Racial and Ethnic Backgrounds within the Casire International Cohort of Sickle Cell Disease Patients: Implications for Disease Phenotype and Clinical Research
Campbell, A. D., Colombatti, R., Andemariam, B., Strunk, C. J., Tartaglione, I., Piccone, C. M., Manwani, D., Asare, E. V., Farooq, F., Urbonya, R., Dankwah, G., Perrotta, S., Sainati, L., Rivers, A., Rao, S., Zempsky, W., Sey, F., Segbefia, C. I., Inusa, B. P. D. and Antwi-Boasiako, C.	2019	An analysis of racial and ethnic backgrounds within the casire international cohort of sickle cell disease patients: Implications for disease phenotype and clinical research
Campbell, M., Gunawardena, S. and Krishnamurti, L.	2010	Individual pain plans result in improved pain management patient satisfaction and decrease in admissions for pain crisis
Campbell, Rebecca K., Aguayo, Victor M., Kang, Yunhee, Dzed, Laigden, Joshi, Vandana, Waid, Jillian L., Gupta, Suvadra Datta, Haselow, Nancy and West, Keith P., Jr.	2018	Epidemiology of anaemia in children, adolescent girls, and women in Bhutan
Campbell, R. K., Aguayo, V. M., Kang, Y., Dzed, L., Joshi, V., Waid, J. L., Gupta, S. D., Haselow, N. and West, K. P.	2018	Epidemiology of anaemia in children, adolescent girls, and women in Bhutan
Campbell, Rebecca K., Aguayo, Víctor M., Kang, Yunhee, Dzed, Laigden, Joshi, Vandana, Waid, Jillian L., Gupta, Suvadra Datta, Haselow, Nancy and West, Keith P.	2018	Epidemiology of anaemia in children, adolescent girls, and women in Bhutan
Canatan, Duran, Ratip, Siret, Kaptan, Saniye and Cosan, Ruya	2003	Psychosocial burden of beta-thalassaemia major in Antalya, south Turkey
Canatan, D., Ratip, S., Kaptan, S. and Cosan, R.	2003	Psychosocial burden of beta-thalassaemia major in Antalya, south Turkey
Canatan, D., Ratip, S., Kaptan, S. and Cosan, R.	2003	Psychosocial burden of ß-thalassaemia major in Antalya, south Turkey
Canatan, Duran, Ratip, Siret, Kaptan, Saniye and Cosan, Rüya	2003	Psychosocial burden of β-thalassaemia major in Antalya, south Turkey
Canatan, D., Ratip, S., Kaptan, S. and Cosan, R.	2003	Psychosocial burden of β-thalassaemia major in Antalya, south Turkey
Cancado, R. D., Costa, F. F., Lobo, C., Migliavaca, C. B., Falavigna, M., Filho, H. C. R. S., Bueno, C. T. and Pinto, A. C. S.	2021	Sickle cell disease mortality in Brazil: Real-world evidence
Cancado, R. D., Costa, F. F., Lobo, C., Migliavaca, C. B., Falavigna, M., Filho, H. C. R. S., Bueno, C. T. and Pinto, A. C. S.	2021	Sickle Cell Disease Mortality in Brazil: Real-World Evidence
Cao, S., Dong, F., Okekpe, C. C., Dombrovsky, I., Valenzuela, G. J. and Roloff, K.	2022	Prevalence of the number of pre-gestational diagnoses and trends in the United States in 2006 and 2016
Capone, C. A., Gebb, J., Dar, P. and Shenoy, R. U.	2014	Favorable neurodevelopmental outcome in a hypothyroid neonate following intracordal amiodarone for cardioversion of refractory supraventricular tachycardia in a fetus
Cardiello, J., Chibwana, A., Chikaphupha, K., Chinkhumba, J., Mataya, R. and Mathanga, D.	2013	A Qualitative Study Exploring Attitudes and Perceptions of HIV Positive Women who Stopped Breastfeeding at Six Months to Prevent Transmission of HIV to their Children
Cardona Maya, Walter D.	2017	Morfología espermática: comparación de las observaciones realizadas por 10 expertos
Carlberg, K., Bose, N., Deng, J., Lal, A., Erlich, H. and Calloway, C.	2016	Towards the development of a noninvasive prenatal test for beta-thalassemia: Utilization of probe capture enrichment and next generation sequencing
Carrapato, M. R. G.	2013	The outcome of foetal therapy
Carrasco Salas, Pilar, Gomez-Molina, Gertrudis, Carreto-Alba, Paxedes, Granell-Escobar, Reyes, Vazquez-Rico, Ignacio and Leon-Justel, Antonio	2019	Noonan syndrome: Severe phenotype and PTPN11 mutations
Carrithers, B., Klein, R. and Kanter, J.	2023	Addressing Reproductive Education Among Young Adults with Sickle Cell Disease (SCD): Sickle Cell Reproductive Outreach and Education (ROE) Project
Cartaxo, Charmênia Maria Braga, Nascimento, Carlos Alberto Domingues do, Diniz, Cinthia Martins Menino, Brasil, Danyelle Rodrigues Pinheiro de Araujo and Silva, Iris Fátima da	2013	Gestantes portadoras de HIV/AIDS: aspectos psicológicos sobre a prevenção da transmissão vertical
Casado Méndez, Pedro Rafael	2018	Variantes anatómicas de la arteria esplénica
Casaroto, Ana Regina	2013	Resposta imune inata na estomatite protética: interação in vitro entre células epiteliais de palato humano e Candida albicans
Castro Reyes, L., Hidalgo, M., Ortuno Cabrero, A. and Beneitez Pastor, D.	2021	Integrated diagnosis of thalassemie intermedia in the laboratory
Cechim, Petrolina Libana, Perdomini, Fernanda Rosa Indriunas and Quaresma, Lisiane Moitin	2007	Gestantes HIV positivas e sua não-adesão à profilaxia no pré-natal
Cecilio, Sumaya Giarola, Pereira, Sonia Aparecida Dos Santos, Pinto, Valquiria Dos Santos and Torres, Heloisa de Carvalho	2018	Barriers experienced in self-care practice by young people with sickle cell disease
Cecilio, S. G., Pereira, S. A. D. S., Pinto, V. D. S. and Torres, H. D. C.	2018	Barriers experienced in self-care practice by young people with sickle cell disease
Cecilio, Sumaya Giarola, Pereira, Sônia Aparecida dos Santos, Pinto, Valquíria dos Santos and Torres, Heloísa de Carvalho	2018	Barriers experienced in self-care practice by young people with sickle cell disease
Cegbeyi, M. E., Scott, S., Inusa, P. B., Milligan, P. and Yalma, M. R.	2023	KNOWLEDGE, ATTITUDE, PRACTICE OF GENOTYPE SCREENING AMONG UNDERGRADUATES MEDICAL STUDENTS IN THE UNIVERSITY OF ABUJA
Celik, M., Aydil, U., Kizil, Y. and Arslan, F.	2016	A child abuse case with internal carotid artery thrombosis
Cernada, George	2009	Editor's foreword
Cerqueira, Camilla de Souza, Sereno, Isabela Silva Pita, Pinto, Larissa Santana dos Santos, Vila Verde, Mayra Mariana Lins de Azevedo, Pereira, Uilson Santos and Sampaio, Carla Jaqueline Silva	2020	Perfil sociodemográfico e epidemiológico de pacientes com AIDS residentes na região de saúde que compreende o município de Alagoinhas ­ BA, no período de 2007-2017
Chalise, B., Aryal, K. K., Mehta, R. K., Dhimal, M., Sapkota, F., Mehata, S., Karki, K. B., Madjdian, D., Patton, G. and Sawyer, S.	2018	Prevalence and correlates of anemia among adolescents in Nepal: Findings from a nationally representative cross-sectional survey
Chalotra, R., Dhanawat, M., Maivagna, C. H. and Gupta, S.	2023	Traditional Drugs Originating from Selected Medicinal Plants: An Intervention for Anaemia
Chan, Yiu Man, Chan, Oi Ka, Cheng, Yvonne Kwun Yue, Leung, Tak Yeung, Lao, Terence Tzu Hsi and Sahota, Daljit Singh	2017	Acceptance towards giving birth to a child with beta-thalassemia major - A prospective study
Chan, Y. M., Chan, O. K., Cheng, Y. K. Y., Leung, T. Y., Lao, T. T. H. and Sahota, D. S.	2017	Acceptance towards giving birth to a child with beta-thalassemia major - A prospective study
Chandran, V. and Kirby, R. S.	2021	An Analysis of Maternal, Social and Household Factors Associated with Childhood Anemia
Chane-Po, D., Gatina, J. H., Leruste, S. and Legrand, F.	2023	Knowledge of type 2 diabetic patients followed for less than 5 years in primary care in the western region of Reunion Island: a cross-sectional pilot study
Chang-Kyun, L. E. E., Youn-Wha, K. I. M., Jae-Jun, Shim and Jae-Young, Jang	2013	Prevalence of Proximal Serrated Polyps and Conventional Adenomas in an Asymptomatic Average-Risk Screening Population
Chanprapaph, P., Wanapirak, C., Sanguansermsri, T., Tongsong, T. and Sirichotiyakul, S.	2002	Prenatal diagnosis of alpha-thalassemia-1 (SEA type) by chorionic villus sampling
Chao, D. L., Oron, A. P., Chabot-Couture, G., Sopekan, A., Nnebe-Agumadu, U., Bates, I., Piel, F. B. and Nnodu, O.	2022	Contribution of malaria and sickle cell disease to anaemia among children aged 6-59 months in Nigeria: a cross-sectional study using data from the 2018 Demographic and Health Survey
Chapman, C., Donohue, M., Pulford, D. and Currington, J.	2011	Improving standards of care for haemoglobinopathies in a low prevalence region
Chatio, S. T., Duah, E., Ababio, L. O., Lister, N., Egbujo, O., Marfo, K., Aborigo, R., Ansah, P. and Odame, I.	2024	Barriers and facilitators to community acceptability of integrating point-of-care testing to screen for sickle cell disease in children in primary healthcare settings in rural Upper East Region of Northern Ghana
Chattoo, Sangeeta, Jain, Dipty, Nashine, Nidhi and Singh, Rajan	2023	A social profile of deaths related to sickle cell disease in India: a case for an ethical policy response
Chattoo, S., Jain, D., Nashine, N. and Singh, R.	2023	A social profile of deaths related to sickle cell disease in India: a case for an ethical policy response
Chattoo, S., Jain, D., Nashine, N. and Singh, R.	2023	A social profile of deaths related to sickle cell disease in India: a case for an ethical policy response
Chaudhary, H. A. and Pitre, D.	2023	Fetomaternal Outcomes among Patients with Sickle Cell Disease: A Retrospective Study
Chawla, S., Singh, R. K., Lakkakula, B. V. K. S. and Vadlamudi, R. R.	2017	Attitudes and beliefs among high- and low-risk population groups towards beta-thalassemia prevention: a cross-sectional descriptive study from India
Chen, Dong-Mei, Ma, Shi, Tang, Xiang-Lan, Yang, Ji-Yun and Yang, Zheng-Lin	2020	Diagnosis of the accurate genotype of HKalphaalpha carriers in patients with thalassemia using multiplex ligation-dependent probe amplification combined with nested polymerase chain reaction
Chen, D. M., Ma, S., Tang, X. L., Yang, J. Y. and Yang, Z. L.	2020	Diagnosis of the accurate genotype of HK alphaalpha carriers in patients with thalassemia using multiplex ligation-dependent probe amplification combined with nested polymerase chain reaction
Chen, L. S., Zhao, M., Zhou, Q. and Xu, L.	2012	Chinese Americans' views of prenatal genetic testing in the genomic era: A qualitative study
Chen, M. J., Rounds, K. M., Creinin, M. D., Cansino, C. and Hou, M. Y.	2016	Comparing office and telephone follow-up after medical abortion
Chen, Ya-Bin, Jiang, Yan-Cheng, Chen, Zi-Xuan and Zhang, Zhi-Shan	2018	[Epidemiological Survey of Thalassemia in Women of childbearing age in Quanzhou Area of Fujian Province in China]
Chen, Y. B., Jiang, Y. C., Chen, Z. X. and Zhang, Z. S.	2018	Epidemiological Survey of Thalassemia in Women of childbearing age in Quanzhou Area of Fujian Province in China
Cheng, M. M., Hsiao, C. H., Liu, Y. L., Chang, H., Lee, Y. L., Tsai, M. L., Ho, W. L., Tseng, S. H., Weng, T. and Chang, C. Y.	2023	Iron Deficiency in Young Children Beyond Anemia: Clinical Features, Maternal Factors, and the Predictor for Neuropsychomotor Development Delay
Chern, J. P., Lin, K. H., Lu, M. Y., Lin, D. T., Jou, S. T., Yang, Y. L., Chang, H. H., Su, S. and Lin, K. S.	2008	beta-Thalassemia major births after National Screening Program in Taiwan
Chern, Jimmy P. S., Lin, Kai-Hsin, Lu, Meng-Yao, Lin, Dong-Tsamn, Jou, Shiann-Tarng, Yang, Yung-Li, Chang, Hsiu-Hao, Su, Syi and Lin, Kuo-Sin	2008	Beta-thalassemia major births after National Screening Program in Taiwan
Chern, J. P. S., Lin, K. H., Lu, M. Y., Lin, D. T., Jou, S. T., Yang, Y. L., Chang, H. H., Su, S. and Lin, K. S.	2008	beta-Thalassemia major births after national screening program in Taiwan
Chernoff, R. G., List, D. G., DeVet, K. A. and Ireys, H. T.	2001	Maternal reports of raising children with chronic illnesses:the prevalence of positive thinking
Chernoff, R. G., List, D. G., DeVet, K. A. and Ireys, H. T.	2001	Maternal reports of raising children with chronic illnesses:the prevalence of positive thinking
Chernoff, R. G., List, D. G., DeVet, K. A. and Ireys, H. T.	2001	Maternal reports of raising children with chronic illnesses: the prevalence of positive thinking
Chernoff, R. G., List, D. G., DeVet, K. A. and Ireys, H. T.	2001	Maternal reports of raising children with chronic illnesses: The prevalence of positive thinking
Cheuk, D. K. L., Mok, A. S. P., Lee, A. C. W., Chiang, A. K. S., Ha, S. Y., Lau, Y. L. and Chan, G. C. F.	2008	Quality of life in patients with transfusion-dependent thalassemia after hematopoietic SCT
Cho, Y., Iizuka, S., Hatae, Y., Kobayashi, K., Hattori, Y., Yamashiro, Y. and Ariga, T.	2012	A 25-year observation of a Japanese female patient with Hb nottingham who has two children with the same disorder
Choi, S., Bush, A. M., Borzage, M., Joshi, A., Coates, T. D., Leahy, R. and Wood, J. C.	2016	Regional susceptibility to chronic anemia in WM microstructure using diffusion tensor imaging
Chondrou, V., Gravia, A., Borg, J. and Patrinos, G. P.	2014	Application of differential molecular profiling of human hematopoietic tissues during human ontogenesis for hemoglobinopathies therapeutics
Choté, Anushka, de Groot, Christianne, Redekop, Ken, Hoefman, Renske, Koopmans, Gerrit, Jaddoe, Vincent, Hofman, Albert, Steegers, Eric, Trappenburg, Margo, Mackenbach, Johan and Foets, Marleen	2012	Differences in Quality of Antenatal Care Provided by Midwives to Low-Risk Pregnant Dutch Women in Different Ethnic Groups
Choudry, Abeera, Masood, Saima and Ahmed, Suhaib	2012	Feasibility and safety of transabdominal chorionic villus sampling
Choudry, A., Masood, S. and Ahmed, S.	2012	Feasibility and safety of transabdominal chorionic villus sampling
Chouliaras, Giorgos, Yiannoutsos, Constantin T., Berdoukas, Vasilios and Ladis, Vassilios	2009	Cardiac related death in thalassaemia major: time trend and risk factors in a large Greek Unit
Chouliaras, G., Yiannoutsos, C. T., Berdoukas, V. and Ladis, V.	2009	Cardiac related death in thalassaemia major: Time trend and risk factors in a large Greek Unit
Chudleigh, Jane, Buckingham, Sarah, Dignan, Jo, O'Driscoll, Sandra, Johnson, Kemi, Rees, David, Wyatt, Hilary and Metcalfe, Alison	2016	Parents' Experiences of Receiving the Initial Positive Newborn Screening (NBS) Result for Cystic Fibrosis and Sickle Cell Disease
Chuh, Antonio, Zawar, Vijay, Law, Michelle and Sciallis, Gabriel	2012	Gianotti-Crosti syndrome, pityriasis rosea, asymmetrical periflexural exanthem, unilateral mediothoracic exanthem, eruptive pseudoangiomatosis, and papular-purpuric gloves and socks syndrome: a brief review and arguments for diagnostic criteria
Chuh, A., Zawar, V., Law, M. and Sciallis, G.	2012	Gianotti-Crosti syndrome, pityriasis rosea, asymmetrical periflexural exanthem, unilateral mediothoracic exanthem, eruptive pseudoangiomatosis, and papular-purpuric gloves and socks syndrome: A brief review and arguments for diagnostic criteria
Cirak, Meltem Yalinay, Rota, Seyyal, Maral, Isil, Turet, Sevgi and Sindel, Sukru	2005	A follow up study of cytomegalovirus infection in a group of Turkish renal transplant recipients using molecular assays
Claes, G., Le, P., Lepage, P. and Ferster, A.	2010	Severe anemia in childhood: What about the reality?
Clare, Rock, Eoghan de, Barra, Corinna, Saldier, Sinead, Kelly, Catherine, Dowling, Cora, McNally and Colm, Bergin	2013	Impact of a new vaccine clinic on hepatitis B vaccine completion and immunological response rates in an HIV-positive cohort
Cleary, M. R. and Vaddi, T.	2016	Development of a novel, portable cost-effective sickle cell disease diagnostic test suitable for neonatal screening in low resource countries
Cliffe, C., Ai, S. and Kidson-Gerber, G.	2022	The design and post-implementation review of an algorithm for antenatal haemoglobinopathy screening
Close, J. L. and Lottenberg, R.	2009	Effectiveness of imatinib therapy for a patient with sickle cell anemia and chronic myelocytic leukemia
Cobo, Viviane de Almeida, Chapadeiro, Cibele Alves, Ribeiro, Joao Batista, Moraes-Souza, Helio and Martins, Paulo Roberto Juliano	2013	Sexuality and sickle cell anemia
Coelho-Borges, Silvia, Cheinquer, Hugo, Wolff, Fernando Herz, Cheinquer, Nelson, Krug, Luciano and Ashton-Prolla, Patricia	2012	Effect of HFE gene polymorphism on sustained virological response in patients with chronic hepatitis C and elevated serum ferritin
Cohen-Kfir, N., Bentwich, M. E., Kent, A., Dickman, N., Tanus, M., Higazi, B., Kalfon, L., Rudolf, M. and Falik-Zaccai, T. C.	2020	Challenges to effective and autonomous genetic testing and counseling for ethno-cultural minorities: a qualitative study
Colombatti, R., Hegemann, I., Medici, M. and Birkegard, C.	2023	GAPS IN DATA ON GLOBAL PREVALENCE AND BIRTH PREVALENCE OF SICKLE CELL DISEASE AND SICKLE CELL TRAIT: CALL FOR ACTION TO SCALE UP AND HARMONIZE DATA COLLECTION
Cömert, Hatice S. Y., Kader, Şebnem, Osmanağaoğlu, Mehmet A., Ural, Dilan A., Yaşar, Ömer F., İmamoğlu, Mustafa, Mutlu, Mehmet and Sarıhan, Haluk	2022	Prenatal and Postnatal Management of Intrauterine Pleural Effusions Associated with Nonimmune Hydrops Fetalis
Contim, Carolina Lélis Venâncio, Arantes, Elis Oliveira, Dias, Iêda Maria Ávila Vargas, Nascimento, Lílian do, Siqueira, Luisa Pereira and Dutra, Thalita Lima Dutra	2015	Ser mãe e portadora do HIV: dualidade que permeia o risco da transmissão vertical
Contin, Carolina Lelis Venâncio, Arantes, Elis de Oliveira, Dias, Ieda Maria Vargas Ávila, Siqueira, Luísa Pereira de, Santos, Mirtes Mara Carolino dos and Dutra, Thalita Lima	2010	Experiência da mãe HIV positivo diante do reverso da amamentação
Coppieters, M., Godin, I., Coppieters, Y. and Gulbis, B.	2011	[Qualitative analysis of the offer for prevention and caring of sickle cell anaemia in Brussels]
Coppieters, M., Godin, L., Coppieters, Y. and Gulbis, B.	2011	Qualitative analysis of the offer for prevention and caring of sickle cell anaemia in Brussels
Cortright, L., Tumin, D. and Leonard, S.	2019	Social determinants of health and emergency department use among children with sickle cell disease
Costa, Milena Silva, Patrício, Camila Lira, Bispo, Gláucia Margarida Bezerra, Rodrigues, Eduarda Maria Duarte and Araújo, Daniele Bezerra de	2013	Exame anti-HIV: saberes, significados e vivências de gestantes
Cousens, N. E., Gaff, C. L., Delatycki, M. B. and et al.	2014	Prenatal beta-thalassemia carrier screening in Australia: healthcare professionals' perspectives of clinical practice
Cousens, Nicole E., Gaff, Clara L., Delatycki, Martin B. and Metcalfe, Sylvia A.	2014	Prenatal beta-thalassemia carrier screening in Australia: healthcare professionals' perspectives of clinical practice
Cousens, N. E., Gaff, C. L., Delatycki, M. B. and Metcalfe, S. A.	2014	Prenatal beta-thalassemia carrier screening in Australia: Healthcare professionals' perspectives of clinical practice
Cousens, N. E., Gaff, C. L., Delatycki, M. B. and Metcalfe, S. A.	2014	Prenatal <i>β</i>-thalassemia carrier screening in Australia: healthcare professionals' perspectives of clinical practice
Cousens, Nicole E., Gaff, Clara L., Metcalfe, Sylvia A. and Delatycki, Martin B.	2013	He didn't say that thalassaemia might come up - beta-thalassaemia carriers' experiences and attitudes
Cousens, N. E., Gaff, C. L., Metcalfe, S. A. and Delatycki, M. B.	2013	he didn't say that thalassaemia might come up - beta-thalassaemia carriers' experiences and attitudes
Cousens, N. E., Metcalfe, S. A., Gaff, C. L. and Delatycki, M. B.	2010	He didn't say thalassaemia might come up - Experiences and attitudes of carriers in Victoria
Cox, Flaviana Estrela Maroja and Beauquier-Maccotta, Bérengère	2014	Representações maternas durante uma gravidez patólogica: o caso da anemia falciforme
Crawford, Natalie E. H., Parasuraman, Rajeswari and Howe, David T.	2020	Intraperitoneal transfusion for severe, early-onset rhesus disease requiring treatment before 20 weeks of gestation: A consecutive case series
Cristofaro, R. C., Porzio, O., Bececco, S., Bisaccia, A., Parisi, G. and Carletti, M.	2023	ASSESSMENT OF THE PRESCRIPTIVE APPROPRIATENESS OF FIRST LEVEL EXAMINATIONS FOR HIN PATIENTS AFFERRENT TO BAMBINO GESU' CHILDREN'S HOSPITAL BLOOD DRAWING CENTRE
Cronin, EK. Normand, C. Henthorn, JS. Graham, V. Davies, SC.	2000	Organisation and cost-effectiveness of antenatal haemoglobinopathy screening and follow up in a community-based programme
Crosby, L. E., Lang, A., Mara, C., Quinn, C. T., Schultz, C. L., Bear, B., Akintobi, T. E., Miller, R. E. and Hildenbrand, A. K.	2023	Patterns of Nonadherence to Hydroxyurea in Pediatric Sickle Cell Disease
Cserti-Gazdewich, C. M., Pendergrast, J., Lin, Y., Callum, J., Shehata, N., Pavenski, K., Vietz, C., Ochoa, G. and Reis, M.	2012	The adoption of selective external reference laboratory red cell genotyping by a multi-hospital transfusion medicine collaborative: Costs, volumes, applications, and findings
Cunha, Aldo de Albuquerque, Marin, Lauro Juliano, Aquino, Victor Hugo and Figueiredo, Luiz Tadeu Moraes	2002	Diagnosis of cytomegalovirus infections by qualitative and quantitative PCR in HIV infected patients
Cunningham, J., Goldsmith, L. and Skirton, H.	2015	The evidence base regarding the experiences of and attitudes to preimplantation genetic diagnosis in prospective parents
da Cruz Santos, Ane Caroline, CÃ¢ndida Cordeiro, Rosa, Silva Gomes Xavier, Aline and LÃºcia Ferreira, Silvia	2012	FEELINGS OF WOMEN WITH SICKLE CELL ANEMIA WITH REGARD TO REPRODUCTIVE EXPERIENCES
da Silva, U. B., Ferreira, S. L., Cordeiro, R. C., de Almeida, L. C. G. and Santos, E. A.	2021	Experiences of women with sickle cell disease who experienced pregnancy losses
Dahmani, Fatima, Benkirane, Souad, Kouzih, Jaafar, Woumki, Aziz, Mamad, Hassan and Masrar, Azlarab	2017	[Epidemiological profile of hemoglobinopathies: a cross-sectional and descriptive index case study]
Dahmani, F., Benkirane, S., Kouzih, J., Woumki, A., Mamad, H. and Masrar, A.	2017	Epidemiological profile of hemoglobinopathies: A cross-sectional and descriptive index case study
Dalwani, A. M. and Aiyer, S. G.	2021	Perinatal course in pregnant women with sickle cell anemia and outcomes in neonates born to them
Damiri, B., Abumohsen, H., BelKebir, S. and et al.	2024	The epidemiology of gestational diabetes, gestation hypertension, and anemia in North Palestine from 2018 to 2020: A retrospective study
Damiri, Basma, Abumohsen, Haytham, BelKebir, Souad, Hamdan, Mahmoud, Saudi, Lubna, Hindi, Hiba, Abdaldaem, Rawnaq, Bustami, Baraa, Almusleh, Abeer and Yasin, Osama	2024	The epidemiology of gestational diabetes, gestation hypertension, and anemia in North Palestine from 2018 to 2020: A retrospective study
Damiri, B., Abumohsen, H., BelKebir, S., Hamdan, M., Saudi, L., Hindi, H., Abdaldaem, R., Bustami, B., Almusleh, A. and Yasin, O.	2024	The epidemiology of gestational diabetes, gestation hypertension, and anemia in North Palestine from 2018 to 2020: A retrospective study
Daneshi, S., Takaloo, F. M., Davarani, E. R. and Pourabazari, G.	2023	Incidence rate and causes of new cases of major beta-thalassemia after implementation of national prevention program in Kerman University of Medical Sciences, 2011 to 2019
Danh Cuong, Tran, Anh Linh, Dang, Thi Ngoc Lan, Hoang, Chi Thanh, Nguyen, Thi Minh Phuong, Le, Thi Ngoc Mai, Dinh, Van Anh, Tran, Thi Kim Phuong, Doan and Thi Trang, Nguyen	2023	Prevalence of thalassemia in the Vietnamese population and building a clinical decision support system for prenatal screening for thalassemia
Darlington, Francis, Acha, Benjamina Mbah, Roshan, Tasha, Ikeanyionwu, Charles, Kutse, Seun, Abajue, Uzoamaka, Osazuwa, Billy, Gomez, Ian, Spooner, Kiara K., Salemi, Jason L., Dongarwar, Deepa, Olaleye, Omonike A., Salihu, Hamisu M. and Ndefo, Uche Anadu	2020	Opioid-Related Disorders Among Pregnant Women with Sickle Cell Disease and Adverse Pregnancy Outcomes
Dasgupta, S., Mukherjee, K. and Chaudhury, K.	2014	Risk of miscarriage following chorionic villus sampling on 315 cases for prenatal diagnosis of Thalassemia
Davarani, Esmat Rezabeigi, Takaloo, Fatemeh Mohseni, Vahidnia, Azar, Daneshi, Salman, Davarani, Maryam Rezabeigi, Khanjani, Narges, Hushmandi, Kiavash and Raei, Mehdi	2020	Epidemiological Investigation of a Twenty-Year Major ß- Thalassemia Surveillance in Kerman, Iran
Davis, V. J.	2006	Induced Abortion Guidelines
Dawkins, J. C., Fletcher, H. M., Rattray, C. A., Reid, M. and Gordon-Strachan, G.	2012	Acute pyelonephritis in pregnancy: a retrospective descriptive hospital based-study
Dawkins, J. C., Fletcher, H. M., Rattray, C. A., Reid, M. and Gordon-Strachan, G.	2012	Acute pyelonephritis in pregnancy: A retrospective descriptive hospital based-study
Dawkins, J. C., Fletcher, H. M., Rattray, C. A., Reid, M. and Gordon-Strachan, G.	2012	Acute pyelonephritis in pregnancy: a retrospective descriptive hospital based-study
De Bernal, M., Collazos, A., Bonilla, R. D. and Tascon, E. P.	2010	Determination of the prevalence of hemoglobin S, C, D, and G in neonates from Buenaventura, Colombia
de Cespedes, Carlos, Saborio, Manuel, Trejos, Rafael, Abarca, Gabriela, Sanchez, Avelino and Rojas, Laura	2004	Evolution and innovations of the National Neonatal and High Risk Screening Program in Costa Rica
De Cespedes, C., Saborio, M., Trejos, R., Abarca, G., Sanchez, A. and Rojas, L.	2004	Evolution and innovations of the National Neonatal and High Risk Screening Program in Costa Rica
De, D. and Johnson, R.	2006	Are their genes compatible?
De La Salle, B.	2018	Insights on assays for blood disorders that have the biggest quality problems
De Los Reyes, S., Smith, A. J. and Johnson, C.	2018	The impact of obstetric malpractice: The correlation with maternal morbidity and mortality
De Montalembert, M., Bartolucci, P., De Luna, G., Habibi, A., Alexis-Fardini, S., Etienne-Julan, M., Loko, G., Cannas, G., Arlet, J. B., Boukari, L., Le Jeune, S. and Joseph, L.	2023	Puberty Onset and Preservation of Fertility in Male Patients with Sickle Cell Disease Treated with Hydroxyurea: Data from the European Sickle Cell Disease Cohort - Hydroxyurea Extension (ESCORT-HU Extension) Study
de Montalembert, M., Galacteros, F., Oevermann, L., Cannas, G., Joseph, L., Loko, G., Elenga, N., Benkerrou, M., Etienne-Julan, M., Castex, M. P., Grosse, R. and Brousse, V.	2022	Hydroxyurea Is Associated with Later Onset of Occurrence of Acute Splenic Sequestration Episodes in Sickle Cell Disease: Lessons from the European Sickle Cell Disease Cohort - Hydroxyurea (ESCORT-HU) Study
de Montalembert, Mariane, Voskaridou, Ersi, Oevermann, Lena, Cannas, Giovanna, Habibi, Anoosha, Loko, Gylna, Joseph, Laure, Colombatti, Raffaella, Bartolucci, Pablo, Brousse, Valentine and Galacteros, Frederic	2021	Real-Life experience with hydroxyurea in patients with sickle cell disease: Results from the prospective ESCORT-HU cohort study
de Montalembert, M., Voskaridou, E., Oevermann, L., Cannas, G., Habibi, A., Loko, G., Joseph, L., Colombatti, R., Bartolucci, P., Brousse, V. and Galacteros, F.	2021	Real-Life experience with hydroxyurea in patients with sickle cell disease: Results from the prospective ESCORT-HU cohort study
De Pee, S., Spiegel, P., Kraemer, K., Wilkinson, C., Bilukha, O., Seal, A., Macias, K., Oman, A., Fall, A. B., Yip, R., Pena-Rosas, J. P., West, K., Zlotkin, S. and Bloem, M. W.	2011	Assessing the impact of micronutrient intervention programs implemented under special circumstances- Meeting report
de Pee, Saskia, Spiegel, Paul, Kraemer, Klaus, Wilkinson, Caroline, Bilukha, Oleg, Seal, Andrew, Macias, Kathy, Oman, Allison, Fall, Ahmed Baba, Yip, Ray, West, Keith, Zlotkin, Stanley and Bloem, Martin W.	2011	Assessing the impact of micronutrient intervention programs implemented under special circumstances--meeting report
de Pee, S., Spiegel, P., Kraemer, K., Wilkinson, C., Bilukha, O., Seal, A., Macias, K., Oman, A., Fall, A. B., Yip, R., West, K., Zlotkin, S., Bloem, M. W., de Pee, Saskia, Spiegel, Paul, Kraemer, Klaus, Wilkinson, Caroline, Bilukha, Oleg, Seal, Andrew and Macias, Kathy	2011	Assessing the impact of micronutrient intervention programs implemented under special circumstances--meeting report
de Sanctis, V., Soliman, A., Tzoulis, P., Daar, S., Di Maio, S., Millimaggi, G. and Kattamis, C.	2022	Hypomenorrhea in Adolescents and Youths: Normal Variant or Menstrual Disorder? Revision of Literature and Personal Experience
De Sanctis, Vincenzo, Soliman, Ashraf T., El-Hakim, Ihab, Christou, Soteroula, Mariannis, Demetris, Karimi, Mehran, Ladis, Vassilis, Kattamis, Antonis, Daar, Shahina, Yassin, Mohamed, Canatan, Duran, Galati, Maria Concetta, Raiola, Giuseppe, Campisi, Saveria, Kakkar, Shruti, Kaleva, Valeria, Saki, Forough, Ellinides, Andreas, Pikis, Giorgos, Christodoulides, Constantinos, Abdulla, Mohamed, Di Mai…	2019	Marital status and paternity in patients with Transfusion- Dependent Thalassemia (TDT) and Non Transfusion-Dependent Thalassemia (NTDT): an ICET - A survey in different countries
de Sanctis, V., Soliman, A. T., El-Hakim, I., Christou, S., Mariannis, D., Karimi, M., Ladis, V., Kattamis, A., Daar, S., Yassin, M., Canatan, D., Galati, M. C., Raiola, G., Campisi, S., Kakkar, S., Kaleva, V., Saki, F., Ellinides, A., Pikis, G., Christodoulides, C., Abdulla, M., Di Maio, S., Theodoridis, C., Elsedfy, H. and Kattamis, C.	2019	Marital status and paternity in patients with Transfusion- Dependent Thalassemia (TDT) and Non Transfusion- Dependent Thalassemia (NTDT): An ICET - A survey in different countries
Dehury, S., Meher, S., Patel, S., Das, K., Jana, A., Bhattacharya, S., Sahoo, S., Sarkar, B. and Mohanty, P. K.	2019	Compound Heterozygote of Hb S (HBB: c.20A>T)/Hb Westdale (HBB: c.380_396delTGCAGGCTGCCTATCAG): Report of Four Cases from Odisha State, India
Delamare, Ana Paula Longaray, Artico, Liane de Oliveira, Grazziontin, Felipe Gobbi, Echeverrigaray, Sergio and Costa, Sérgio Olavo Pinto da	2002	Total protein electrophoresis and RAPD fingerprinting analysis for the identification of aeromonas at the species level
Demaerschalk, B. M., Kleindorfer, D. O., Adeoye, O. M., Demchuk, A. M., Fugate, J. E., Grotta, J. C., Khalessi, A. A., Levy, E. I., Palesch, Y. Y., Prabhakaran, S., Saposnik, G., Saver, J. L. and Smith, E. E.	2016	Scientific Rationale for the Inclusion and Exclusion Criteria for Intravenous Alteplase in Acute Ischemic Stroke A Statement for Healthcare Professionals from the American Heart Association/American Stroke Association
Dennis, C. L., Marini, F., Dick, J. A., Atkinson, S., Barrett, J., Bell, R., Berard, A., Berger, H., Brown, H. K., Constantin, E., Da Costa, D., Feller, A., Guttmann, A., Janus, M., Joseph, K. S., Jüni, P., Kimmins, S., Letourneau, N., Li, P., Lye, S., Maguire, J. L., Matthews, S. G., Millar, D., Misita, D., Murphy, K., Nuyt, A. M., O'Connor, D. L., Parekh, R. S., Paterson, A., Puts, M., Ray, J.,…	2021	Protocol for a randomised trial evaluating a preconception-early childhood telephone-based intervention with tailored e-health resources for women and their partners to optimise growth and development among children in Canada: a Healthy Life Trajectory Initiative (HeLTI Canada)
Dennis-Antwi, J. A., Ohene-Frempong, K., Anie, K. A., Dzikunu, H., Agyare, V. A., Boadu, R. O., Antwi, J. S., Asafo, M. K., Anim-Boamah, O., Asubonteng, A. K., Agyei, S., Wonkam, A. and Treadwell, M. J.	2019	Relation Between Religious Perspectives and Views on Sickle Cell Disease Research and Associated Public Health Interventions in Ghana
Denton, C. C., Carson, S. M., Veluswamy, S., Hofstra, T., Wood, J. C. and Coates, T. D.	2023	Pituitary and Pancreatic Iron Is Present at an Early Age in Transfused Patients with Alpha Thalassemia Major
Devarshi, S., James, S., Najafzadeh, E., Pawar, S., Kalrao, V. and Bafna, V.	2016	Assessment of quality of life, complications and post-transfusion adverse reactions in Thalassemia pediatric in Tertiary Care Hospital
DeVet, K. A. and Ireys, H. T.	1998	Psychometric properties of the maternal worry scale for children with chronic illness
Dhanani, H. J., Patel, R. Z., Vadodaria, J. K., Joshi, S. R., Vaghani, U. P., Dhanani, N. H. and Tandel, P. D.	2023	High prevalence of alpha thalassemia in the tribal community of the western part of India! Reality or myth? Can simple hematology parameters; MCV and MCH act as screening tools at birth?
Dhanya, R., Agarwal, R. K., Sedai, A., Kumari, A., Parmar, L., Gayathri, S. H., Gowda, A., Gujjal, P., Pushpa, H., Ramaiah, J. D., Karri, C., Jali, S., Tallur, N., Shenoy, U. V., Pinto, D., Ramprakash, S., Raghuram, C. P., Trivedi, D., Cao, X. and Faulkner, L.	2019	Assessment of mortality and its associated risk factors in patients with transfusion dependent thalassemia in India
Dhanya, R., Agarwal, R. K., Sedai, A., Kumari, A., Parmar, L., Hegde, S., Gayathri, Gowda, A., Gujjal, P., H, P., Ramaiah, J. D., Karri, C., Jali, S., Tallur, N., Shenoy, U. V., Pinto, D., Ramprakash, S., Raghuram, C. P., Trivedi, D., Cao, X. and Faulkner, L.	2019	Assessment of Mortality and Its Associated Risk Factors in Patients with Transfusion Dependent Thalassemia in India
Diaz, K., Na, Z., Gupta, S., Arya, V., Martinez, L., Dhaliwal, S., Ajdir, N., Gaglani, B., Ahuja, S. and Fulger, I.	2018	Prevalence of folic acid deficiency and cost effectiveness of folic acid testing: A single center experience
Diaz, K., Na, Z., Gupta, S., Arya, V., Martinez, L., Dhaliwal, S., Ajdir, N., Gaglani, B., Ahuja, S. and Fulger, I.	2018	Prevalence of folic acid deficiency and cost effectiveness of folic acid testing: A single center experience
Dilmeç, F., Koç, A. and Akkafa, F.	2010	Investigation of beta-globin gene mutations in patients with beta-thalassemia in Sanliurfa province of Turkey
Doda, A., Negi, G., Gaur, D. S. and Harsh, M.	2015	Knowledge, attitudes and beliefs towards voluntary blood donation amongst undergraduate medical students at a Tertiary Healthcare Institution in Uttarakhand, India
Dong, Wang, Bo, L. I., Yuan, L. I. U., Ye-fei, M. A., Shu-qiang, Chen, Hui-jun, S. U. N., Jie, Dong, Xu-hui, M. A., Jing, Zhou and Xiao-hong, Wang	2015	Impact of mobile phone radiation on the quality and DNA methylation of human sperm in vitro
Dormandy, Elizabeth, Brown, Katrina, Reid, Erin P. and Marteau, Theresa M.	2008	Towards socially inclusive research: an evaluation of telephone questionnaire administration in a multilingual population
Dormandy, E., Brown, K., Reid, E. P. and Marteau, T. M.	2008	Towards socially inclusive research: An evaluation of telephone questionnaire administration in a multilingual population
Dormandy, E., Brown, K., Reid, E. P., Marteau, T. M., Dormandy, Elizabeth, Brown, Katrina, Reid, Erin P. and Marteau, Theresa M.	2008	Towards socially inclusive research: an evaluation of telephone questionnaire administration in a multilingual population
Dormandy, E., Bryan, S., Gulliford, M., Roberts, T., Ades, A., Calnan, M., Atkin, K., Karnon, J., Barton, P., Logan, J., Kavalier, F., Harris, H., Johnston, T., Anionwu, E., Davis, V., Brown, K., Juarez-Garcia, A., Tsianakas, V. and Marteau, T.	2010	Antenatal screening for haemoglobinopathies in primary care: a cohort study and cluster randomised trial to inform a simulation model. The Screening for Haemoglobinopathies in First Trimester (SHIFT) trial
Dormandy, E., Bryan, S., Gulliford, M. C., Roberts, T. E., Ades, A. E., Calnan, M., Atkin, K., Karnon, J., Barton, P. M., Logan, J., Kavalier, F., Harris, H. J., Johnston, T. A., Anionwu, E. N., Davis, V., Brown, K., Juarez-Garcia, A., Tsianakas, V. and Marteau, T. M.	2010	Antenatal screening for haemoglobinopathies in primary care: a cohort study and cluster randomised trial to inform a simulation model. The Screening for Haemoglobinopathies in First Trimester (SHIFT) trial
Dormandy, E., Bryan, S., Gulliford, M. C., Roberts, T. E., Ades, A. E., Calnan, M., Atkin, K., Karnon, J., Barton, P. M., Logan, J., Kavalier, F., Harris, H. J., Johnston, T. A., Anionwu, E. N., Davis, V., Brown, K., Juarez-Garcia, A., Tsianakas, V. and Marteau, T. M.	2010	Antenatal screening for haemoglobinopathies in primary care: A cohort study and cluster randomised trial to inform a simulation model. The screening for haemoglobinopathies in first trimester (SHIFT) trial
Dormandy, E., Bryan, S., Gulliford, M. C., Roberts, T. E., Ades, A. E., Calnan, M., Atkin, K., Karnon, J., Barton, P. M., Logan, J., Kavalier, F., Harris, H. J., Johnston, T. A., Anionwu, E. N., Davis, V., Brown, K., Juarez-Garcia, A., Tsianakas, V. and Marteau, T. M.	2010	Antenatal screening for haemoglobinopathies in primary care: a cohort study and cluster randomised trial to inform a simulation model. The Screening for Haemoglobinopathies in First Trimester (SHIFT) trial
Dormandy, Elizabeth, Kavalier, Fred, Logan, Jane, Harris, Hilary, Ishmael, Nola and Marteau, Theresa M.	2008	Maximising recruitment and retention of general practices in clinical trials: a case study
Dormandy, E., Kavalier, F., Logan, J., Harris, H., Ishmael, N., Marteau, T. M., Anionwu, E. N., Atkin, K., Brown, K., Bryan, S., Calnan, M., Davis, V., Dick, M., Gulliford, M., Johnston, T., Jones, P., Karnon, J., Reid, E. P., Roberts, T. and Wild, B.	2008	Maximising recruitment and retention of general practices in clinical trials: A case study
Dormandy, E., Kavalier, F., Logan, J., Harris, H., Ishmael, N., Marteau, T. M., Dormandy, Elizabeth, Kavalier, Fred, Logan, Jane, Harris, Hilary, Ishmael, Nola and Marteau, Theresa M.	2008	Maximising recruitment and retention of general practices in clinical trials: a case study
Dormandy, Elizabeth, Reid, Erin, Tsianakas, Vicki, O'Neil, Bernadette, Gill, Elaine and Marteau, Theresa M.	2012	Offering antenatal sickle cell and thalassaemia screening in primary care: a pre-post evaluation of a brief type of communication skills training
Dormandy, E., Reid, E., Tsianakas, V., O'Neil, B., Gill, E. and Marteau, T. M.	2012	Offering antenatal sickle cell and thalassaemia screening in primary care: A pre-post evaluation of a brief type of communication skills training
Dormandy, Elizabeth, Reid, Erin, Tsianakas, Vicki, O'Neil, Bernadette, Gill, Elaine and Marteau, Theresa M.	2012	Offering antenatal sickle cell and thalassaemia screening in primary care: A pre–post evaluation of a brief type of communication skills training
Dormandy, E., Reid, E., Tsianakas, V., O'Neil, B., Gill, E. and Marteau, T. M.	2012	Offering antenatal sickle cell and thalassaemia screening in primary care: A pre-post evaluation of a brief type of communication skills training
Dormandy, E., Reid, E., Tsianakas, V., O'Neil, B., Gill, E., Marteau, T. M., Dormandy, Elizabeth, Reid, Erin, Tsianakas, Vicki, O'Neil, Bernadette, Gill, Elaine and Marteau, Theresa M.	2012	Offering antenatal sickle cell and thalassaemia screening in primary care: a pre-post evaluation of a brief type of communication skills training
Dormandy, E., Tsui, E. Y., Marteau, T. M., Dormandy, Elizabeth, Tsui, Elaine Y. L. and Marteau, Theresa M.	2007	Development of a measure of informed choice suitable for use in low literacy populations
Dormandy, Elizabeth, Tsui, Elaine Y. L. and Marteau, Theresa M.	2007	Development of a measure of informed choice suitable for use in low literacy populations
Dormandy, E., Tsui, E. Y. L. and Marteau, T. M.	2007	Development of a measure of informed choice suitable for use in low literacy populations
Dormandy, Elizabeth, Tsui, Elaine Y. L. and Marteau, Theresa M.	2007	Development of a measure of informed choice suitable for use in low literacy populations
Dormandy, E., Tsui, E. Y. L. and Marteau, T. M.	2007	Development of a measure of informed choice suitable for use in low literacy populations
Dos Santos, D. G., Hamdi, A. and Ponka, P.	2017	Heme synthesis is inhibited in erythroid cells derived from beta-thalassemic mice
Doutorado em Saúde IntegralPedrosa, Evelyne Nascimento, Corrêa, Maria Suely Medeiros, Ambulatório de GinecologiaFerreira, Ana Laura Carneiro Gomes, Sousa, Caroline Eloisa da Silva, Silva, Rayane Alves da and Doutorado em Saúde IntegralSouza, Ariani Impieri	2021	Contraception and reproductive planning from the perspective of women with sickle cell disease
Downes, Susan M., Hambleton, Ian R., Chuang, Elaine L., Lois, Noemi, Serjeant, Graham R. and Bird, Alan C.	2005	Incidence and natural history of proliferative sickle cell retinopathy: observations from a cohort study
Downes, S. M., Hambleton, I. R., Chuang, E. L., Lois, N., Serjeant, G. R. and Bird, A. C.	2005	Incidence and natural history of proliferative sickle cell retinopathy: Observations from a cohort study
Druye, Andrews Adjei, Agyare, Dorcas Frempomaa, Akoto-Buabeng, William, Zutah, Jethro, Offei, Frank Odonkor, Nabe, Bernard, Ofori, Godson Obeng, Alhassan, Amidu, Anumel, Benjamin Kofi, Cobbinah, Godfred, Abraham, Susanna Aba, Amoadu, Mustapha and Hagan, John Elvis, Jr.	2024	Healthcare Professionals' Knowledge, Attitudes, and Practices in the Assessment, and Management of Sickle-Cell Disease: A Meta-Aggregative Review
DuHamel, K. N., Rini, C., Austin, J., Ostroff, J., Parsons, S., Martini, R., Williams, S., Mee, L., Sexson, S., Winkel, G., Boulad, F., Redd, W. H. and Manne, S.	2007	Optimism and life events as predictors of fear appraisals in mothers of children undergoing hematopoietic stem cell transplantation
Durosinmi, M. A., Odebiyi, A. I., Adediran, I. A., Akinola, N. O., Adegorioye, D. E. and Okunade, M. A.	1995	ACCEPTABILITY OF PRENATAL-DIAGNOSIS OF SICKLE-CELL-ANEMIA (SCA) BY FEMALE-PATIENTS AND PARENTS OF SCA PATIENTS IN NIGERIA
Dutta, S., Dolai, T., Kumar, R., Bhattacharyya, M., Chakraborti, B., Sanyal, S., Bhattacharjee, S., Bagchi, B., De, R. and Ghosh, M. K.	2011	Are red cell indices a reliable screening tool in pre-natal screening for the avoidance of e-beta thalassemia and beta thalassemia major births? results of a population survey from eastern india
Dyson, S.	1997	Knowledge of sickle-cell in a screened population
Dyson, S. and Dyson, S.	2014	The Politics of Health Services Research: Health Professionals as Hired Hands in a Commissioned Research Project in England
Dyson, S. M.	2005	Ethnicity and screening for sickle cell/thalassaemia: lessons for practice from the voices of experience
Dyson, S. M., Cochran, F., Culley, L., Dyson, S. E., Kennefick, A., Kirkham, M., Morris, P., Sutton, F. and Squire, P.	2007	Ethnicity questions and antenatal screening for sickle cell/thalassaemia (EQUANS) in England: Observation and interview study
Dyson, S. M., Cochran, F., Culley, L., Dyson, S. E., Kennefick, A., Kirkham, M., Morris, P., Sutton, F. and Squire, P.	2007	Ethnicity questions and antenatal screening for sickle cell/thalassaemia (EQUANS) in England: observation and interview study
Dyson, S. M., Cochran, F., Culley, L. and et al.	2007	Ethnicity questions and antenatal screening for sickle cell/thalassaemia (EQUANS) in England: observation and interview study
Dyson, S. M., Culley, L., Gill, C. and et al.	2006	Ethnicity questions and antenatal screening for sickle cell/thalassaemia [EQUANS] in England: a randomised controlled trial of two questionnaires
Dyson, Simon M., Culley, Lorraine, Gill, Cynthia, Hubbard, Stephanie, Kennefick, Ann, Morris, Patsy, Rees, David, Sutton, Faye and Squire, Patricia	2006	Ethnicity questions and antenatal screening for sickle cell/thalassaemia [EQUANS] in England: a randomised controlled trial of two questionnaires
Dyson, S. M., Culley, L., Gill, C., Hubbard, S., Kennefick, A., Morris, P., Rees, D., Sutton, F. and Squire, P.	2006	Ethnicity questions and antenatal screening for sickle cell/thalassaemia [EQUANS] in England: A randomised controlled trial of two questionnaires
Dyson, S. M., Culley, L., Gill, C., Hubbard, S., Kennefick, A., Morris, P., Rees, D., Sutton, F. and Squire, P.	2006	Ethnicity Questions and Antenatal Screening for Sickle Cell/Thalassaemia [EQUANS] in England: a randomised controlled trial of two questionnaires
Dyson, S. M., Culley, L., Gill, C., Hubbard, S., Kennefick, A., Morris, P., Rees, D., Sutton, F. and Squire, P.	2006	Ethnicity questions and antenatal screening for sickle cell/thalassaemia EQUANS in England: A randomised controlled trial of two questionnaires
Dziegiel, M. H., Hansen, M. H., Haedersdal, S., Barrett, A. N., Rieneck, K., Main, K. M., Hansen, A. T. and Clausen, F. B.	2017	Blood Chimerism in Dizygotic Monochorionic Twins During 5 Years Observation
E, Yogalakshmi, Vasudevan, Sudha, Sonti, Sulochana, Kannan, Kavitha and Srinivasan, Chitra	2024	Exploring the Clinical and Hematological Characteristics of Beta-Thalassemia Trait: A Comprehensive Analysis in a Tertiary Care Hospital Setting
Early, Macy L., Eke, Ahizechukwu C., Gemmill, Alison, Lanzkron, Sophie and Pecker, Lydia H.	2023	Severe Maternal Morbidity and Mortality in Sickle Cell Disease in the National Inpatient Sample, 2012-2018
Early, M. L., Malinowski, A. K., Solow, M., Eke, A., Saif Ur Rehman, S., Shehata, N., Kuo, K. H. M. and Pecker, L. H.	2022	Sickle Cell Disease-Specific Blood Pressure Thresholds for Hypertensive Disorders of Pregnancy: A Multinational Study
Easter, S. R., Robinson, J. N., Menard, M. K., Creanga, A. A., Xu, X., Little, S. E. and Bateman, B. T.	2019	Potential Effects of Regionalized Maternity Care on U.S. Hospitals
Edwards, D.	2004	The storm: the story of a student midwife's stormy feelings whilst caring for a woman with additional biopsychosocial needs
Eiden, M. K., Kc, A., Evans, M. and Boucher, A.	2021	Rising pediatric thalassemia diagnoses and concurrent referral gaps between 2010-2019 in Minnesota
Eissa, Asma A., Tuck, Susan M., Rantell, Khadija and Stott, Daniel	2015	Trends in family planning and counselling for women with sickle cell disease in the UK over two decades
Eissa, A. A., Tuck, S. M., Rantell, K. and Stott, D.	2015	Trends in family planning and counselling for women with sickle cell disease in the UK over two decades
Eissa, Asma A., Tuck, Susan M., Rantell, Khadija and Stott, Daniel	2015	Trends in family planning and counselling for women with sickle cell disease in the UK over two decades
Eissa, A. A., Tuck, S. M., Rantell, K. and Stott, D.	2015	Trends in family planning and counselling for women with sickle cell disease in the UK over two decades
El Ati, Jalila, Lefevre, Pierre, Beji, Chiraz, Ben Rayana, Chiheb, Gaigi, Sadok and Delpeuch, Francis	2008	Aetiological factors and perception of anaemia in Tunisian women of reproductive age
El Ati, J., Lefèvre, P., Béji, C., Ben Rayana, C., Gaigi, S., Delpeuch, F., El Ati, Jalila, Lefèvre, Pierre, Béji, Chiraz, Ben Rayana, Chiheb, Gaigi, Sadok and Delpeuch, Francis	2008	Aetiological factors and perception of anaemia in Tunisian women of reproductive age
El Osta, M., Benoist, J. F., Naubourg, P., Bonacorsi, S., Messine, R., Ducoroy, P. and Allaf, B.	2024	MALDI-MS in first-line screening of newborns for sickle cell disease: results from a prospective study in comparison to HPLC
El-Kamah, G., Adam, S., Magdy, P., Michel, M. and Afifi, H.	2014	Quality of life outcomes among egyptian children with beta-thalssemia
Elattar, M. A., Gad, S. A., Abd ela-zziz, A. M., Elsheikh, T. S., Beltagy, E. M., Elgamal, A. N., Elmsri, H. Y. and El refae, V. A.	2024	Prevalence and types of anemia in infancy, Egypt: cross-sectional study
Elbaz, W. F., Coyle, P., Hunter, A. and Farrag, S.	2007	Erythrovirus B19 as a potential cause of fetal hydrops: assessing awareness
Elbogdady, M. and Essam, Y.	2021	Epidemiological characters of adult: Egyptian sickle cell anemia patients: A single center experience
Elbogdady, M. and Essam, Y.	2021	EPIDEMIOLOGICAL CHARACTERS of ADULT EGYPTIAN SICKLE CELL ANEMIA PATIENTS: A SINGLE CENTER EXPERIENCE
Elsaban, M., Ahmad, D., Toba, N. J. A., Alsaeed, T. and Abusalah, Z. G.	2021	FIVE YEAR EVALUATION OF THE NEWBORN SCREENING PROGRAMME IN DUBAI, UNITED ARAB EMIRATES: A CROSS SECTIONAL STUDY
Eltyeb, Ebtihal Elameen, Ibrahim Mokhasha, Alanoud, Ali Al-Makramani, Ali, Murtada Abdelmageed, Maha and Amin Basheer, Randa	2023	Sickle cell anemia in pregnant Saudi women and its impact on birth weight and gestational maturity
Eltyeb, E. E., Ibrahim Mokhasha, A., Ali Al-Makramani, A., Murtada Abdelmageed, M. and Amin Basheer, R.	2023	Sickle cell anemia in pregnant Saudi women and its impact on birth weight and gestational maturity
Esmaeilzadeh, Firooz, Ahmadi, Batoul, Vahedi, Sajad, Barzegari, Saeed and Rajabi, Abdolhalim	2022	Major Thalassemia, Screening or Treatment: An Economic Evaluation Study in Iran
Esmaeilzadeh, F., Ahmadi, B., Vahedi, S., Barzegari, S. and Rajabi, A.	2022	Major Thalassemia, Screening or Treatment: An Economic Evaluation Study in Iran
Esmaeilzadeh, F., Ahmadi, B., Vahedi, S., Barzegari, S. and Rajabi, A.	2022	Major Thalassemia, Screening or Treatment: An Economic Evaluation Study in Iran
Esprit, S., Pool, A., Griffiths, S., Abell, D. and Hopkins, P.	2014	Haemorrhage and sepsis: The commonest causes for obstetric related critical care admissions to a central London teaching hospital
Esteghamat, F., Gillemans, N., Bilic, I., Van Den Akker, E., Cantu, I., Van Gent, T., Klingmuller, U., Van Lom, K., Von Lindern, M., Grosveld, F., Van Dijk, T., Busslinger, M. and Philipsen, S.	2012	Erythropoiesis and globin switching in compound Klf1::Bcl11a mutant mice
Estepp, J. H., Hoehn, M. E., Smeltzer, M., Hankins, J. S., Wang, W. C. and Aygun, B.	2011	The impact of hydroxyurea therapy on the prevalence of retinopathy in a pediatric sickle cell cohort
Ezenwosu, O. U., Chukwu, B. F., Ikefuna, A. N., Hunt, A. T., Keane, J., Emodi, I. J. and Ezeanolue, E. E.	2015	Knowledge and awareness of personal sickle cell genotype among parents of children with sickle cell disease in southeast Nigeria
Ezenwosu, O. U., Itanyi, I. U., Nnodu, O. E. and et al.	2021	Community based screening for sickle haemoglobin among pregnant women in Benue State, Nigeria: I-Care-to-Know, a Healthy Beginning Initiative
Ezenwosu, Osita U., Itanyi, Ijeoma U., Nnodu, Obiageli E., Ogidi, Amaka G., Mgbeahurike, Fabian and Ezeanolue, Echezona E.	2021	Community based screening for sickle haemoglobin among pregnant women in Benue State, Nigeria: I-Care-to-Know, a Healthy Beginning Initiative
Ezenwosu, O. U., Itanyi, I. U., Nnodu, O. E., Ogidi, A. G., Mgbeahurike, F. and Ezeanolue, E. E.	2021	Community based screening for sickle haemoglobin among pregnant women in Benue State, Nigeria: I-Care-to-Know, a Healthy Beginning Initiative
Ezenwosu, Osita U., Itanyi, Ijeoma U., Nnodu, Obiageli E., Ogidi, Amaka G., Mgbeahurike, Fabian and Ezeanolue, Echezona E.	2021	Community based screening for sickle haemoglobin among pregnant women in Benue State, Nigeria: I-Care-to-Know, a Healthy Beginning Initiative
Ezenwosu, O. U., Olawepo, J. O., Lacroix-Willliamson, L. J. and et al.	2024	Health education to promote knowledge about sickle cell disease and newborn screening in pregnant women: a community-based pilot study using the healthy beginning initiative
Ezenwosu, Osita U., Olawepo, John O., Lacroix-Willliamson, Lorraine J., Itanyi, Ijeoma U., Ogidi, Amaka, Onyeka, Tonia C., Gully, Madeline, Gregory, Maisha, Breeze, Janis L., Ibemere, Stephanie, Idemili-Aronu, Ngozi, Molnar, Beth E. and Ezeanolue, Echezona E.	2024	Health education to promote knowledge about sickle cell disease and newborn screening in pregnant women: a community-based pilot study using the healthy beginning initiative
Ezenwosu, O. U., Olawepo, J. O., Lacroix-Willliamson, L. J., Itanyi, I. U., Ogidi, A., Onyeka, T. C., Gully, M., Gregory, M., Breeze, J. L., Ibemere, S., Idemili-Aronu, N., Molnar, B. E. and Ezeanolue, E. E.	2024	Health education to promote knowledge about sickle cell disease and newborn screening in pregnant women: a community-based pilot study using the healthy beginning initiative
Fabron Jr, A.	2007	Thalassemias
Facco, G., Bennardello, F., Fiorin, F., Galassi, C., Monagheddu, C. and Berti, P.	2021	A nationwide survey of clinical use of blood in Italy
Fadel, Hani Talal, Zolaly, Mohammed Adnan, Qarah, Lujain Abdullah, Alharbi, Manal Obaid, Alrehili, Maher Saud and Tarawah, Ahmed Mohammed	2023	Oral health and caries risk profile assessment using the Cariogram in thalassemia patients with or without splenectomy: A cross-sectional study
Fadel, H. T., Zolaly, M. A., Qarah, L. A., Alharbi, M. O., Alrehili, M. S. and Tarawah, A. M.	2023	Oral health and caries risk profile assessment using the the Cariogram in thalassemia patients with or without splenectomy: A cross-sectional study
Fantin, Bárbara Souza, Santos Filho, Antônio Santana, Shebli, Wasim Al, Vieira, Júlio César, Bartolomeu, Cláudio Coutinho, Batista, André Mariano, Guerra, Maria Madalena Pessoa, Cezar, Guilherme Arruda, Costa, Joana Amélia Senna, Bagon, Audrey, Oliveira Filho, Carlos André Barbosa and Nascimento, Pábola Santos	2020	Correlation between insemination dose and bovine sperm traits on the in vitro embryo production outcomes
Faremi, Adenike Funmilola, Olatubi, Matthew Idowu and Lawal, Yetunde Ruqoyat	2018	Knowledge of Sickle Cell Disease and Pre Marital Genotype Screening among Students of a Tertiary Educational Institution in South Western Nigeria
Fariba, Ghahramani, Mohammad Amin, Rezaei, Abdolreza, Afrasiabi and Jamalledin Gohar, Nejad	2012	Epidemiological study of the patients referred for thalassemia diagnosis using chorionic villous sampling [CVS] in genetic laboratory of Dastgheib hospital, Shiraz, 2011
Farooqui, M., Martinez, E., Sung, K., Vakaki, M., Gross, K., Zhang, X., Gordeuk, V. R. and Goba, G.	2023	Menopause in Sickle Cell Disease: Unchartered Territory
Farra, C., Nassar, A. H., Usta, I. M. and et al.	2008	Acceptance of preimplantation genetic diagnosis for beta-thalassemia in Lebanese women with previously affected children
Farra, Chantal, Nassar, Anwar H., Usta, Ihab M., Salameh, Pascale, Souaid, Mirna and Awwad, Johnny	2008	Acceptance of preimplantation genetic diagnosis for beta-thalassemia in Lebanese women with previously affected children
Farra, C., Nassar, A. H., Usta, I. M., Salameh, P., Souaid, M. and Awwad, J.	2008	Acceptance of preimplantation genetic diagnosis for beta-thalassemia in Lebanese women with previously affected children
Farrell, Michael H., Christopher, Stephanie A., Tluczek, Audrey, Kennedy-Parker, Karen, La Pean, Alison, Eskra, Kerry, Collins, Jenelle, Hoffman, Gary, Panepinto, Julie and Farrell, Philip M.	2011	Improving communication between doctors and parents after newborn screening
Farrell, M. H., Christopher, S. A., Tluczek, A., Kennedy-Parker, K., la Pean, A., Eskra, K., Collins, J., Hoffman, G., Panepinto, J. and Farrell, P. M.	2011	Improving Communication between Doctors and Parents after Newborn Screening
Farrell, M. H., La Pean Kirschner, A., Tluczek, A. and Farrell, P. M.	2020	Experience with Parent Follow-Up for Communication Outcomes after Newborn Screening Identifies Carrier Status
Feitosa, Julyanne Alexandre, Coriolano, Maria Wanderleya de Lavor, Alencar, Eloine Nascimento de and Lima, Luciane Soares de	2010	Aconselhamento do pré-teste anti-HIV no pré-natal: percepções da gestante
Feng, H. P., Chen, X. B., Chen, Q. N., Huo, K. M. and Zhang, X. M.	2023	Clinical characteristics of nucleic acid negative neonates delivered by pregnant women infected with SARS-CoV-2 in Sanya, Hainan
Feracin, Jussara Cunha Fleury	2009	Situações que limitam a prevenção da transmissão vertical do HIV/AIDS em região do interior de São Paulo: estudo com abordagem quantitativa e qualitativa
Ferguson-Saunders, D., Sin Quee, C., King, L. and Frankson, M. A.	2016	Sickle cell disease epidemiology in the neonatal population born to mothers with positive prenatal sickle cell disease screening test at the Princess Margaret Hospital, The Bahamas
Fernandes, Petra Kelly Rabelo de Sousa, Miranda, Karla Corrêa Lima, Rodrigues, Dafne Paiva and Vasconcelos, Léa Dias Pimentel Gomes	2017	Revelação diagnóstica para o HIV no pré-natal: dificuldades e estratégias de enfrentamento das mulheres
Fernández Águila, Julio D., García Vega, Yanelda, Ríos Jiménez, Rosa Oliday, Valenzuela Silva, Carmen, Rodríguez Fraga, Yusaima, Rodríguez Rodríguez, Carmen R. and López Sacerio, Agnerys	2016	Seguridad de la aplicación intravenosa del cigb-300 en pacientes con hemopatías malignas. Estudio EHPMA
Ferranti, Erin Poe	2013	Dietary Quality and Cardiometabolic Risk after Gestational Diabetes
Ferranti, Erin Poe	2014	Dietary quality and cardiometabolic risk after gestational diabetes
Ferrari, A. J., Santomauro, D. F., Aali, A., Abate, Y. H., Abbafati, C., Abbastabar, H., Abd ElHafeez, S., Abdelmasseh, M., Abd-Elsalam, S., Abdollahi, A., Abdullahi, A., Abegaz, K. H., Zuniga, R. A. A., Aboagye, R. G., Abolhassani, H., Abreu, L. G., Abualruz, H., Abu-Gharbieh, E., Abu-Rmeileh, N. M. E., Ackerman, I. N., Addo, I. Y., Addolorato, G., Adebiyi, A. O., Adepoju, A. V., Adewuyi, H. O.,…	2024	Global incidence, prevalence, years lived with disability (YLDs), disability-adjusted life-years (DALYs), and healthy life expectancy (HALE) for 371 diseases and injuries in 204 countries and territories and 811 subnational locations, 1990-2021: a systematic analysis for the Global Burden of Disease Study 2021
Ferreira, Gabriela Campos de Freitas, Silva, Juliette Nobre dos Santos, Freitas, Karina De Oliveira, Vasconcelos, Esleane Vilela and Reis, Danielle Saraiva Tuma dos	2020	HIV/AIDS e a transmissão vertical: Compreensão de gestantes soro positivas
Ferriero, Donna M., Fullerton, Heather J., Bernard, Timothy J., Billinghurst, Lori, Daniels, Stephen R., DeBaun, Michael R., deVeber, Gabrielle, Ichord, Rebecca N., Jordan, Lori C., Massicotte, Patricia, Meldau, Jennifer, Roach, E. Steve and Smith, Edward R.	2019	Management of Stroke in Neonates and Children: A Scientific Statement From the American Heart Association/American Stroke Association
Fielding, K. L., Braat, S., Davidson, E., Moir-Meyer, G., Zaloumis, S., Xu Hui Xu, J., Blaauwendraad, S. M., Jaddoe, V. W. V., Gaillard, R., Parkin, P. C., Borkhoff, C. M., Keown-Stoneman, C. D., Birken, C. S., Maguire, J. L. and Pasricha, S. R.	2022	Defining Anaemia across the Lifecycle in Healthy Reference Populations: An Analysis for Guideline Development
Filoche, S. K., Lawton, B., Beard, A. and Stone, P.	2017	Views of the obstetric profession on non-invasive prenatal testing in Aotearoa New Zealand: A national survey
Fitzpatrick, Patricia, Fitzgerald, Catherine, Somerville, Rebecca and Linnane, Barry	2019	Parental awareness of newborn bloodspot screening in Ireland
Fitzpatrick, P., Fitzgerald, C., Somerville, R. and Linnane, B.	2019	Parental awareness of newborn bloodspot screening in Ireland
Fiuza, T. S., Silva, P. C., Paula, J. R., Tresvenzol, L. M. F., Ferreira, H. D. and SabÓIa-Morais, S. M. T.	2015	Efeito do extrato etanólico bruto e das frações da Hyptidendron canum (Pohl ex Benth. ) Harley em brânquias de Oreochromis niloticus L
Flanagan, H. B., Bloschichak, A., Porcello, L., Harbaugh, A., Booker, N., Vera, A., Coyne, F. W., Movva, L., Chatterjee, A. and Jenkins, A.	2023	Patient, Caregiver, and Provider Perceptions of Quality Care for Inpatient Sickle Cell Disease Care: A Scoping Review of Qualitative Literature
Fonseca, Ricardo Roberto de Souza, Alves, Ana Cláudia Braga Amoras, Amanajás, Thalita de Almeida, Nogueira, Brenna Magdalena Lima, Menezes, Tatiany Oliveira de Alencar, Siravenha, Leonardo Quintão, Pereira, Danilo Leôncio Aguiar, Machado, Luiz Fernando Almeida, Gilet, Luciana Campêlo da Silva and Menezes, Silvio Augusto Fernandes de	2018	Absence of cytomegalovirus in gingivitis and chronic periodontitis in HIV-1 patients in Northern Brazil
Ford, J. M. and Scholefield, H.	2014	Sepsis in obstetrics: Cause, prevention, and treatment
Forgeard, N., Jestin, M., Vexiau, D., Chevillon, F., Ricadat, E., Peffault de Latour, R., Robin, M., Sicre de Fontbrune, F., Xhaard, A., Michonneau, D., Boissel, N., Poirot, C. and Dhedin, N.	2021	Sexuality- and Fertility-Related Issues in Women after Allogeneic Hematopoietic Stem Cell Transplantation
Franco, Fernanda Aparecida	2011	Atenção integral ao HIV/AIDS para além da referência e contrarreferência
Freccia, Carina, Dallabrida, Ademar L., Costa, Ádson, Regalin, Bruna D. C., Comassetto, Felipe, Cardoso, Helena M., Antonelli, Marzia and Oleskovicz, Nilson	2018	Dreno de sucção fechado em mastectomias unilaterais totais em cadelas
Freitas, Julyana Gomes, Cunha, Gilmara Holanda da, Barroso, Léa Maria Moura and Galvão, Marli Teresinha Gimeniz	2013	Administração de medicamentos para crianças nascidas expostas ao vírus da imunodeficiência humana
Fucharoen, Suthat and Winichagoon, Pranee	2002	Thalassemia and abnormal hemoglobin
Fucharoen, S. and Winichagoon, P.	2002	Thalassemia and abnormal hemoglobin
G¢mez, Patricia I. and Gonz lez, Mariela A.	2005	The effect of temperature and irradiance on the growth and carotenogenic capacity of seven strains of Dunaliella salina (Chlorophyta) cultivated under laboratory conditions
Galadanci, N. A., Liang, W., Aliyu, M., Wudil Jibir, B., Karaye, I., Inusa, B. P. D., Vermund, S. and DeBaun, M. R.	2012	Increased prevalence of asthma symptoms in Nigerian children with sickle cell disease compared to children without sickle cell disease
Galadanci, N. A., Phillips, S., Schlenz, A. M. and Kanter, J.	2022	Variation in Newborn Screening Follow-up Processes for Sickle Cell Disease
Gallo, A. M., Wilkie, D., Suarez, M., Labotka, R., Molokie, R., Thompson, A., Hershberger, P. and Johnson, B.	2010	Reproductive Decisions in People With Sickle Cell Disease or Sickle Cell Trait
Gallo, A. M., Wilkie, D., Suarez, M., Labotka, R., Molokie, R., Thompson, A., Hershberger, P. and Johnson, B.	2010	Reproductive Decisions in People With Sickle Cell Disease or Sickle Cell Trait
Gallo, A. M., Wilkie, D. J., Wang, E., Labotka, R. J., Molokie, R. E., Stahl, C., Hershberger, P. E., Zhao, Z. S., Suarez, M. L., Johnson, B., Pullum, C., Angulo, R. and Thompson, A.	2014	Evaluation of the SCKnowIQ Tool and Reproductive CHOICES Intervention Among Young Adults With Sickle Cell Disease or Sickle Cell Trait
Galvão, Marli Teresinha Gimeniz, Cunha, Gilmara Holanda da and Lima, Ivana Cristina Vieira de	2014	Mulheres que geram filhos expostos ao vírus da imunodeficiência humana: representações sociais da maternidade
Galvão, Marli Teresinha Gimeniz, Cunha, Gilmara Holanda da, Rodrigues, Naya Lúcia de Castro and Gir, Elucir	2013	Aspectos das interações sociais de crianças portadoras de hiv pela ótica dos seus cuidadores
García, E., Timmermans, D. R. M. and van Leeuwene, E.	2008	The impact of ethical beliefs on decisions about prenatal screening tests:: Searching for justification
García, María Guadalupe	2014	Vivir y atenderse con VIH: narrativas de la enfermedad y la atención médica en mujeres que viven con el virus en el gran Buenos Aires
Garcia-Roa, M., Del Carmen Vicente-Ayuso, M., Bobes, A. M., Pedraza, A. C., Gonzalez-Fernandez, A., Martin, M. P., Saez, I., Seghatchian, J. and Gutierrez, L.	2017	Red blood cell storage time & transfusion: Current practice, concerns & future perspectives
Gautam, N., Osagie, O., Stoddard, K. and Thakrar, S.	2021	Blood prescribing behaviour for patient blood management in obstetrics: Are we doing it right?
Gbadamosi, S. O., Itanyi, I. U., Ayitey Menson, W. N., Olawepo, J. O., Bruno, T., Ogidi, A. G., Patel, D. V., Oko, J. O., Onoka, C. A. and Ezeanolue, E. E.	2019	Targeted HIV testing for male partners of HIV-positive pregnant women in a high prevalence setting in Nigeria
Gbadamosi, Semiu Olatunde, Itanyi, Ijeoma Uchenna, Menson, William Nii Ayitey, Olawepo, John Olajide, Bruno, Tamara, Ogidi, Amaka Grace, Patel, Dina V., Oko, John Okpanachi, Onoka, Chima Ariel and Ezeanolue, Echezona Edozie	2019	Targeted HIV testing for male partners of HIV-positive pregnant women in a high prevalence setting in Nigeria
Gbadamosi, S. O., Itanyi, I. U., Menson, W. N. A., Olawepo, J. O., Bruno, T., Ogidi, A. G., Patel, D. V., Oko, J. O., Onoka, C. A. and Ezeanolue, E. E.	2019	Targeted HIV testing for male partners of HIV-positive pregnant women in a high prevalence setting in Nigeria
Gee, M., Piercy, H. and Machaczek, K.	2017	Family planning decisions for parents of children with a rare genetic condition: A scoping review
George, S. A., Veludhandi, A., Xiang, Y., Stenger, E., Arnold, S. D., Mehta, A., Schirmer, D. A., Spencer, J. B., Guilcher, G. M., Bhatia, M., Abraham, A., Gomez-Lobo, V., Krishnamurti, L. and Meacham, L. R.	2022	Gonadal Hormone Production after Hematopoietic Cell Transplant (HCT) in Patients with Sickle Cell Disease (SCD): A Stellar Study
Georgine, R. M., Cambot, M., Bodivit, G., Di Liberto, G., Chadebech, P., Hebert, N., Vingert, B., Habibi, A., Pakdaman, S., Jouard, A., Pirenne, F., Galacteros, F. and Bartolucci, P.	2017	A new tool for HBF quantification demonstrates that hydroxyurea decreases mostly RBCS containing very low amounts of HBF
Gesser-Edelsburg, A. and Shahbari, N. A. E.	2017	Decision-making on terminating pregnancy for Muslim Arab women pregnant with fetuses with congenital anomalies: maternal affect and doctor-patient communication
Gessoni, G., Bergamini, L., Giacomini, A., Valverde, S., Armani, M., Antico, F., Trevisan, S., Vettorato, F. and Sartori, R.	2004	Haemoglobin E in pregnancy. A case report. Diagnosis, familiar study and counselling, follow up until delivery and new-born observation
Gessoni, G., Bergamini, L., Giacomini, A., Valverde, S., Armani, M., Antico, F., Trevisan, S., Vettorato, F. and Sartori, R.	2004	Haemoglobin E in pregnancy: A case report. Diagnosis, familiar study and counselling, follow up until delivery and new-born observation
Ghafoor, Mahmood, Sabar, Muhammad Farooq and Sabir, Furqan	2021	Prevention programmes and prenatal diagnosis for beta thalassemia in Pakistan: A narrative review
Ghafoor, M., Sabar, M. F. and Sabir, F.	2021	Prevention programmes and prenatal diagnosis for beta thalassemia in Pakistan: A narrative review
Ghoreyshyzadeh, Faranak, Pour Feizi, Abbas Ali Hosein, Ghaffari, Reza and Nourdadgar, Ashrafalsadat	2017	Educational needs assessment of family health providers in Tabriz health care centers in 2015
Ghotbi, N. and Tsukatani, T.	2005	Evaluation of the national health policy of thalassaemia screening in the Islamic Republic of Iran
Ghotbi, N. and Tsukatani, T.	2005	Evaluation of the national health policy of thalassaemia screening the Islamic Republic of Iran
Ghotbi, N. and Tsukatani, T.	2005	Evaluation of the national health policy of thalassaemia screening in the Islamic Republic of Iran
Ghunney, W. K., Asare, E. V., Ayete-Nyampong, J., Adomakoh, Y., Kassim, A. A., Oppong, S. A., Rodeghier, M., DeBaun, M. R. and Olayemi, E.	2021	In Africa, a high proportion of adults with HBSC meet American society of hematology's eligibility criteria for severe sickle cell disease and starting hydroxyurea therapy in a clinical trial setting
Ghunney, W. K., Asare, E. V., Ayete-Nyampong, J., Adomakoh, Y., Kassim, A. A., Oppong, S. A., Rodeghier, M., DeBaun, M. R. and Olayemi, E.	2021	In Africa, a High Proportion of Adults with HbSC Meet American Society of Hematology's Eligibility Criteria for Severe Sickle Cell Disease and Starting Hydroxyurea Therapy in a Clinical Trial Setting
Giambona, Antonino, Leto, Filippo, Cassarà, Filippo, Tartaglia, Viviana, Marchese, Giuseppe, Orlandi, Emanuela, Cigna, Valentina, Picciotto, Francesco, Maggio, Aurelio and Vinciguerra, Margherita	2022	Early prenatal diagnosis of Hb Lepore Boston‐Washington and β‐thalassemia on fetal celomatic DNA
Gigi, Charles E. and Anumba, Dilly O. C.	2021	Parvovirus b19 infection in pregnancy - A review
Gigi, Charles E. and Anumba, Dilly O. C.	2021	Parvovirus b19 infection in pregnancy - A review
Gilani, Ahmed I., Jadoon, Atif S., Qaiser, Rabia, Nasim, Sana, Meraj, Riffat, Nasir, Nosheen, Naqvi, Fizza F., Latif, Zafar, Memon, Muhammad A., Menezes, Esme V., Malik, Imran, Memon, Muhammad Z., Kazim, Syed F. and Ahmad, Usman	2007	Attitudes towards genetic diagnosis in Pakistan: a survey of medical and legal communities and parents of thalassemic children
Gilani, A. I., Jadoon, A. S., Qaiser, R., Nasim, S., Meraj, R., Nasir, N., Naqvi, F. F., Latif, Z., Memon, M. A., Menezes, E. V., Malik, I., Memon, M. Z., Kazim, S. F. and Ahmad, U.	2007	Attitudes towards genetic diagnosis in Pakistan: A survey of medical and legal communities and parents of thalassemic children
Gilder, M. E., Simpson, J. A., Bancone, G., McFarlane, L., Shah, N., van Aalsburg, R., Paw, M. K., Pimanpanarak, M., Wiladphaingern, J., Min, A. M., Turner, C., Rijken, M. J., Boel, M., Hoogenboom, G., Tun, N. W., Charunwatthana, P., Carrara, V. I., Nosten, F. and McGready, R.	2019	Evaluation of a treatment protocol for anaemia in pregnancy nested in routine antenatal care in a limited-resource setting
Gilder, Mary Ellen, Simpson, Julie A., Bancone, Germana, McFarlane, Laura, Shah, Neha, van Aalsburg, Rob, Paw, Moo Koh, Pimanpanarak, Mupawjay, Wiladphaingern, Jacher, Myat Min, Aung, Turner, Claudia, Rijken, Marcus J., Boel, Machteld, Hoogenboom, Gabie, Tun, Nay Win, Charunwatthana, Prakaykaew, Carrara, Verena I., Nosten, François and McGready, Rose	2019	Evaluation of a treatment protocol for anaemia in pregnancy nested in routine antenatal care in a limited-resource setting
Gillery, P.	2014	[Assays of HbA1c and Amadori products in human biology]
Gillery, P.	2014	Assays of HbA1c and Amadori products in human biology
Giordano, P. C., Binda, N. B. D., Amato, A., Bakker, E. and Harteveld, C. L.	2014	Providing appropriate genetic information to healthy multi-ethnic carriers of hemoglobinopathy in the Netherlands
Giordano, Piero C., Dihal, Ashwin A. and Harteveld, Cornelis L.	2005	Estimating the attitude of immigrants toward primary prevention of the hemoglobinopathies
Giordano, P. C., Dihal, A. A. and Harteveld, C. L.	2005	Estimating the attitude of immigrants toward primary prevention of the hemoglobinopathies
Giordano, P. C., Dihal, A. A. and Harteveld, C. L.	2005	Estimating the attitude of immigrants toward primary prevention of the hemoglobinopathies
Giraldo, P., Pocovi, M., Perez-Calvo, J., Rubio-Felix, D. and Giralt, M.	2000	Report of the Spanish Gaucher's disease registry: clinical and genetic characteristics
Giraldo, P., Pocovi, M., Perez-Calvo, J. I., Rubio-Felix, D. and Giralt, M.	2000	Report of the Spanish Gaucher's disease registry: Clinical and genetic characteristics
Glassberg, Jeffrey A., Linton, Elizabeth A., Burson, Katrina, Hendershot, Tabitha, Telfair, Joseph, Kanter, Julie, Gordeuk, Victor R., King, Allison A., Melvin, Cathy L., Shah, Nirmish, Hankins, Jane S., Epie, Axel Yannick and Richardson, Lynne D.	2020	Publication of data collection forms from NHLBI funded sickle cell disease implementation consortium (SCDIC) registry
Glassberg, J. A., Linton, E. A., Burson, K., Hendershot, T., Telfair, J., Kanter, J., Gordeuk, V. R., King, A. A., Melvin, C. L., Shah, N., Hankins, J. S., Epie, A. Y. and Richardson, L. D.	2020	Publication of data collection forms from NHLBI funded sickle cell disease implementation consortium (SCDIC) registry
Glassberg, Jeffrey A., Linton, Elizabeth A., Burson, Katrina, Hendershot, Tabitha, Telfair, Joseph, Kanter, Julie, Gordeuk, Victor R., King, Allison A., Melvin, Cathy L., Shah, Nirmish, Hankins, Jane S., Epié, Axel Yannick and Richardson, Lynne D.	2020	Publication of data collection forms from NHLBI funded sickle cell disease implementation consortium (SCDIC) registry
Gluckman, E., de la Fuente, J., Cappelli, B., Scigliuolo, G. M., Volt, F., Tozatto-Maio, K., Rocha, V., Mina, T., O'Boyle, F., Smiers, F., Bettoni Da Cunha-Riehm, C., Calore, E., Bonanomi, S., Graphakos, S., Paisiou, A., Albert, M. H., Ruggeri, A., Zecca, M., Lankester, A. C. and Corbacioglu, S.	2019	Results of Unrelated Donor Hematopoietic Stem Cell Transplantation for Sickle Cell Disease in Europe on Behalf of Paediatric Diseases (PDWP) and Inborn Errors Working Parties (IEWP) of the EBMT
Gluckman, E., De La Fuente, J., Cappelli, B., Scigliuolo, G. M., Volt, F., Tozatto-Maio, K., Rocha, V., Mina, T., O'Boyle, F., Smiers, F., Da Cunha-Riehm, C. B., Calore, E., Bonanomi, S., Graphakos, S., Paisiou, A., Albert, M. H., Ruggeri, A., Zecca, M., Lankester, A. C. and Corbacioglu, S.	2019	Results of unrelated donor hematopoietic stem cell transplantation for sickle cell disease in Europe on behalf of paediatric diseases (PDWP) and inborn errors working parties (IEWP) of the EBMT
Godambe, A. S., Li, Y., Szpaderska, A. M., Salhadar, A. and Ersahin, C. H.	2009	Characterization of placental pathology in sickle cell disease and sickle cell trait patients
Goldstein, L. B., Bushnell, C. C. D., Adams, R. J., Appel, L. J., Braun, L. T., Chaturvedi, S., Creager, M. A., Culebras, A., Eckel, R. H., Hart, R. G., Hinchey, J. A., Howard, V. J., Jauch, E. C., Levine, S. R., Meschia, J. F., Moore, W. S., Nixon, J. V., Pearson, T. A., Amer Heart Assoc Stroke, Council, Council Cardiovasc, Nursing, Council On Epidemiology, Prevention, Council High Blood Pressur…	2011	Guidelines for the Primary Prevention of Stroke A Guideline for Healthcare Professionals From the American Heart Association/American Stroke Association
Gomes, V., Madureira, K. M., Della Libera, A. M. M. P., Blagitz, M. G., Alves, M., Baptistella, F. and Benesi, F. J.	2011	Dinâmica da celularidade do colostro de vacas da raça Holandesa no pós-parto imediato
Gomes Xavier, Aline Silva, de Medeiros Lopes, Daniela and Ferreira, Silvia Lúcia	2014	USE OF CONTRACEPTIVE METHODS BY WOMEN WITH SICKLE CELL ANEMIA
Gomes Xavier, Aline Silva, de Medeiros Lopes, Daniela and Ferreira, Silvia Lúcia	2014	USO DE MÉTODOS CONTRACEPTIVOS POR MULHERES COM ANEMIA FALCIFORME
Gonçalves, Tonantzin Ribeiro and Piccinini, Cesar Augusto	2008	Experiência da maternidade no contexto do HIV/Aids aos três meses de vida do bebê
Gonçalves, Valeria Freire, Teixeira, Danielle Queiroz, Oliveira, Patricia Farias de and Sousa, Taynná Holanda e	2013	Mulheres soropositivas para o hiv: compreensão, sentimentos e vivência diante da maternidade
Goulart, Carolinne Siqueira, Marino, Vanessa Thomasi, Castilho, Wueliton Rodrigo Ferreira, Segura, Janice Santana do Nascimento and Mota, Wilian Helber	2018	Percepção do enfermeiro da atenção básica acerca do atendimento à gestante soropositiva
Gould, Dinah, Papadopoulos, Irena and Kelly, Daniel	2012	Using the cascade model to improve antenatal screening for the hemoglobin disorders
Gould, D., Papadopoulos, I. and Kelly, D.	2012	Using the cascade model to improve antenatal screening for the hemoglobin disorders
Gould, Dinah, Papadopoulos, Irena and Kelly, Daniel	2012	Using the cascade model to improve antenatal screening for the hemoglobin disorders
Gould, D., Papadopoulos, I. and Kelly, D.	2012	Using the cascade model to improve antenatal screening for the hemoglobin disorders
Gould, D., Thomas, V. and Darlison, M.	2000	The role of the haemoglobinopathy nurse counsellor: an exploratory study
Gould, D., Thomas, V. and Darlison, M.	2000	The role of the haemoglobinopathy nurse counsellor: an exploratory study
Gravholt, Esther Agnethe Ejskjaer, Petersen, Jesper, Mottelson, Mathis, Nardo-Marino, Amina, Rathe, Mathias, Olsen, Marianne, Holm, Charlotte, Jorgensen, Finn Stener, Birgens, Henrik and Glenthoj, Andreas	2024	The Danish national haemoglobinopathy screening programme: Report from 16 years of screening in a low-prevalence, non-endemic region
Graziadei, G., Sainati, L., Bonomo, P., Venturelli, D., Masera, N., Casale, M., Vassanelli, A., Lodi, G., Piel, F. B., Voi, V., Franceschi, L. D., Rigano, P., Quota, A., Notarangelo, L. D., Russo, G., Rosso, R., Allo, M., D'Ascola, D., Facchini, E., MacChi, S., Arcioni, F., Piperno, A., Bonetti, F., Palazzi, G., Bisconte, M. G., Sau, A., Lisi, R., Giona, F., Campisi, S., Colarusso, G., Giordano, …	2018	Transfusion therapy in a multi-ethnic sickle cell population real-world practice. a preliminary data analysis of multicentre survey
Grech, L., Borg, J., Galdies, R., Attard, C., Scerri, C. A., Philipsen, S. and Felice, A. E.	2020	Genetic heterogeneity of KLF1, a master regulator of erythropoiesis, revealed an autosomal recessive PSIbeta-thalassemia and a very strong promoter in vivo
Grech, L., Borg, J., Galdies, R., Attard, C., Scerri, C. A., Philipsen, S. and Felice, A. E.	2020	Genetic Heterogeneity of KLF1, a Master Regulator of Erythropoiesis, Revealed an Autosomal Recessive PSIbeta-Thalassemia and a Very Strong Promoter In Vivo
Green, J. M., Hewison, J., Bekker, H. L., Bryant, L. D. and Cuckle, H. S.	2004	Psychosocial aspects of genetic screening of pregnant women and newborns: A systematic review
Greenway, A. L., Kaplan, Z., Barbaro, P., Carter, T., Teo, J. and Pal, M.	2022	Benchmarking Paediatric Sickle Cell Care in Australia
Grewal, A.	2010	Anaemia and pregnancy: Anaesthetic implications
Griffin, M. M., Avtushka, V., Venkatesh, P. and et al.	2023	Reticulocyte hemoglobin trend in pregnancy
Grigorescu, V.	2009	Using Pregnancy Risk Assessment Monitoring System (PRAMS) for different public health programs - Lessons learned
Gunawardena, D., Wasana, N. and Hearth, P.	2016	Detecting the prevalence and awareness of carrier rate of thalassemia in a cohort of university student population in Sri Lanka
Gupta, J. A.	2007	Private and public eugenics: genetic testing and screening in India
Gupta, Jyotsna Agnihotri	2007	Private and public eugenics: Genetic testing and screening in India
Gupta, J. A.	2007	Private and public eugenics: Genetic testing and screening in India
Gustafson, Shanna L., Gettig, Elizabeth A., Watt-Morse, Margaret and Krishnamurti, Lakshmanan	2007	Health beliefs among African American women regarding genetic testing and counseling for sickle cell disease
Gustafson, S. L., Gettig, E. A., Watt-Morse, M. and Krishnamurti, L.	2007	Health beliefs among African American women regarding genetic testing and counseling for sickle cell disease
Gustafson, S. L., Gettig, E. A., Watt-Morse, M. and Krishnamurti, L.	2007	Health beliefs among African American women regarding genetic testing and counseling for sickle cell disease
Gyamfi, Joyce, Tampubolon, Siphra, Lee, Justin Tyler, Islam, Farha, Ojo, Temitope, Opeyemi, Jumoke, Qiao, Wanqiu, Mai, Andi, Wang, Cong, Vieira, Dorice, Ryan, Nessa, Osei-Tutu, Nana H., Adenikinju, Deborah, Meda, Shreya, Ogedegbe, Gbenga and Peprah, Emmanuel	2023	Characterisation of medical conditions of children with sickle cell disease in the USA: findings from the 2007-2018 National Health Interview Survey (NHIS)
Gyamfi, J., Tampubolon, S., Lee, J. T., Islam, F., Ojo, T., Opeyemi, J., Qiao, W., Mai, A., Wang, C., Vieira, D., Ryan, N., Osei-Tutu, N. H., Adenikinju, D., Meda, S., Ogedegbe, G. and Peprah, E.	2023	Characterisation of medical conditions of children with sickle cell disease in the USA: findings from the 2007-2018 National Health Interview Survey (NHIS)
Gyamfi, J., Tampubolon, S., Lee, J. T., Islam, F., Ojo, T., Opeyemi, J., Qiao, Y., Mai, A., Vieira, D. and Peprah, E.	2021	Characterization of medical conditions of children with sickle cell disease in The United States: Findings from the 2007-2018 national health interview surveys (NHIS)
Gyamfi, J., Tampubolon, S., Lee, J. T., Islam, F., Ojo, T., Opeyemi, J., Qiao, Y., Mai, A., Vieira, D. and Peprah, E.	2021	Characterization of Medical Conditions of Children with Sickle Cell Disease in the United States: Findings from the 2007-2018 National Health Interview Surveys (NHIS)
H, Babaei, N, Sadeghi and M, Rrezaei	2013	[Comparative study of diagnostic value of gastric aspirate shakes test and lamellar body count for prediction of lung maturity in premature neonates]
H, El Khayat	1995	Hyperviscosity determinants in infants of diabetic mothers
Hachey, S. M., Joseph, S., Dolin, C. D. and et al.	2023	Contemporary Obstetric and Neonatal Outcomes in Sickle Cell Disease: A Retrospective Cohort Study
Hachey, Sara M., Joseph, Sophie, Dolin, Cara D., Triebwasser, Jourdan E., Sayani, Farzana and Hamm, Rebecca F.	2024	Contemporary Obstetric and Neonatal Outcomes in Sickle Cell Disease: A Retrospective Cohort Study
Hachey, S. M., Joseph, S., Dolin, C. D., Triebwasser, J. E., Sayani, F. and Hamm, R. F.	2024	Contemporary Obstetric and Neonatal Outcomes in Sickle Cell Disease: A Retrospective Cohort Study
Hadawi, H. and Koomson, M.	2022	Antenatal foilc acid, are we giving the correct dose?
Haghpanah, S., Nasirabadi, S., Rahimi, N., Faramarzi, H. and Karimi, M.	2012	Sociocultural challenges of beta-thalassaemia major birth in carriers of beta-thalassaemia in Iran
Hailu, B. A.	2023	Mapping, trends, and factors associated with anemia among children aged under 5 y in East Africa
Haizler-Cohen, L., Collins, A., Kaplan, D. M., Giri, P., Davidov, A., Blau, J. and Fruhman, G.	2023	Universal Urine Drug Screening with Rapid Confirmation upon Admission to Labor and Delivery
Hakimzada, A. Forogh, Green, Robert A., Sayan, Osman R., Zhang, Jiajie and Patel, Vimla L.	2008	The nature and occurrence of registration errors in the emergency department
Hakimzada, A. F., Green, R. A., Sayan, O. R., Zhang, J., Patel, V. L., Hakimzada, A. Forogh, Green, Robert A., Sayan, Osman R., Zhang, Jiajie and Patel, Vimla L.	2008	The nature and occurrence of registration errors in the emergency department
Hamer, Jack, Gurney, Leo, Meher, Shireen, Negrine, Robert, Hodgetts Morton, Victoria, Marton, Tamas and Morris, R. Katie	2024	Radiofrequency thermal ablation of giant placental chorioangioma complicated with fetal hydrops: a case report and successful outcome
Hamid, R., Mahadevan, N. and Khoo, C.	2013	Developing integrated care pathways (ICPs) for high risk medical disorders in pregnancy. Responding to the challenges of future
Hamm, Rebecca F., Perelman, Sarah, Wang, Eileen Y., Levine, Lisa D. and Srinivas, Sindhu K.	2021	Single-unit vs multiple-unit transfusion in hemodynamically stable postpartum anemia: a pragmatic randomized controlled trial
Hamouie, A.	2023	20. Reproductive health counseling and contraceptive use in adolescents with sickle cell disease
Hann, G., Roberts-Harewood, M., Yardumian, D. A. and Wilkey, O.	2012	UK national standards for sickle cell disease in childhood: Using audit to improve clinical care
Hanprasertpong, T., Raungrongmorakot, K., Geater, A. and et al.	2018	Survey on knowledge, attitude, acceptance and related factors among pregnant women in Thailand regarding antenatal thalassaemia screening
Hanprasertpong, T., Raungrongmorakot, K., Geater, A., Puapornpong, P., Laosooksathit, W., Hemachandra, A. and Suksamarnwong, M.	2017	Survey on knowledge, attitude and related factors among pregnant women in developing country as Thailand regarding antenatal thalassemia screening
Hanprasertpong, Tharangrut, Raungrongmorakot, Kasem, Geater, Alan, Puapornpong, Pawin, Laosooksathit, Wipada, Hemachandra, Aurasa and Suksamarnwong, Maysita	2018	Survey on knowledge, attitude, acceptance and related factors among pregnant women in Thailand regarding antenatal thalassaemia screening
Hanprasertpong, T., Raungrongmorakot, K., Geater, A., Puapornpong, P., Laosooksathit, W., Hemachandra, A. and Suksamarnwong, M.	2018	Survey on knowledge, attitude, acceptance and related factors among pregnant women in Thailand regarding antenatal thalassaemia screening
Hanprasertpong, Tharangrut, Raungrongmorakot, Kasem, Geater, Alan, Puapornpong, Pawin, Laosooksathit, Wipada, Hemachandra, Aurasa and Suksamarnwong, Maysita	2018	Survey on knowledge, attitude, acceptance and related factors among pregnant women in Thailand regarding antenatal thalassaemia screening
Harbison, A., Terhaar, C., Swope, B., Settler, C., Dohany, L., Holland, C., DaRe, J., Longman, R. and Niemchak, T.	2017	Identifying unexpected carriers with expanded pan-ethnic carrier testing
Harris, Eugene E. and Malyango, Avelin A.	2005	Evolutionary explanations in medical and health profession courses: are you answering your students' "why" questions?
Harrison, M. S., Betran, A. P., Vogel, J. P., Goldenberg, R. L. and Gulmezoglu, A. M.	2019	Mode of delivery among nulliparous women with single, cephalic, term pregnancies: The WHO global survey on maternal and perinatal health, 2004-2008
Harteveld, Cornelis L. and Higgs, Douglas R.	2010	Alpha-thalassaemia
Harteveld, C. L. and Higgs, D. R.	2010	alpha-thalassaemia
Harteveld, C. L., Higgs, D. R., Harteveld, Cornelis L. and Higgs, Douglas R.	2010	Alpha-thalassaemia
Hasan, A. M. A.	2018	Assessment of mothers' knowledge upon their children with enzyme deficiency (G6pd) in pediatric teaching hospital at al-hilla city
Hasan, A. M. A.	2018	Assessment of mothers' knowledge upon their children with enzyme deficiency (G6PD) in pediatric teaching hospital at ALHilla City/Iraq
Hasan Md, M., Kapil Uddin, K. Md, Lokman, S. M., Chakma, K., Pulu, A. C. U., Mannan, A., Raheem, E., Chowdhury, S. A. and Hossain, M. S.	2023	Knowledge and attitudes of thalassaemia among high-risk indigenous university students in Bangladesh: A pilot study
Hasanshahi, Fatemeh and Khanjani, Narges	2021	Investigating the reasons for marriage among couples with thalassemia minor, in Iran
Hasanshahi, F. and Khanjani, N.	2021	Investigating the reasons for marriage among couples with thalassemia minor, in Iran
Hashemi-Soteh, M. B., Nejad, A. V., Ataei, G., Tafazoli, A., Ghasemi, D. and Siamy, R.	2019	Knowledge and attitude toward genetic diseases and genetic tests among pre-marriage individuals: A cross-sectional study in northern Iran
Haugen, G., Jenum, P. A., Scheie, D., Sund, S. and Stray-Pedersen, B.	2000	Prenatal diagnosis of tracheal obstruction: possible association with maternal pertussis infection
Hauser, Ronald George, Kwon, Rachel J., Ryder, Alex, Cheng, Caleb, Charifa, Ahmad and Tormey, Christopher	2020	Transfusion Medicine Equations Made Internet Accessible
Hauser, R. G., Kwon, R. J., Ryder, A., Cheng, C., Charifa, A. and Tormey, C.	2020	Transfusion Medicine Equations Made Internet Accessible
Hauser, Ronald George, Kwon, Rachel J., Ryder, Alex, Cheng, Caleb, Charifa, Ahmad and Tormey, Christopher	2020	Transfusion Medicine Equations Made Internet Accessible
Hayes, R., Field, R., Chaudhry, S., Osborn, N. and Choksey, F.	2023	Cell salvage baseline confidence and knowledge survey
He, Jun, Zeng, Houlin, Zhu, Lin, Li, Hanmei, Shi, Liangcheng and Hu, Lanping	2017	Prevalence and spectrum of thalassaemia in Changsha, Hunan province, China: discussion of an innovative screening strategy
He, J., Zeng, H., Zhu, L., Li, H., Shi, L. and Hu, L.	2017	Prevalence and spectrum of thalassaemia in Changsha, Hunan province, China: discussion of an innovative screening strategy
Hee-Jun, C. H. I., Da-Yeon, Chung, Soon-Young, Choi, Jong-Hyun, K. I. M., Gi-Young, K. I. M., Jae-Seok, L. E. E., Hee-Sun, L. E. E., Myung-Hee, K. I. M. and Sung-Il, R. O. H.	2011	Integrity of human sperm DNA assessed by the neutral comet assay and its relationship to semen parameters and clinical outcomes for the IVF-ET program
Hee-Yong, L. E. E. and Ha-Young, K. I. M.	1980	Male Infertility: X. Medical Therapy en Idiopathic Infertile Males
Hernandes, Cristiane Pimentel, Rocha, Rafaela Kuczynski da, Hausmann, Andrey, Appelt, Jhenifer Bibiana and Marques, Cassiano de Mattos	2019	Análise qualitativa dos sentimentos e conhecimentos acerca da gestação e do HIV em gestantes soropositivas e soronegativas
Herrant, M., Loucoubar, C., Bassene, H., Goncalves, B., Boufkhed, S., Diene Sarr, F., Fontanet, A., Tall, A., Baril, L., Mercereau-Puijalon, O., Mecheri, S., Sakuntabhai, A. and Paul, R.	2013	Asthma and atopic dermatitis are associated with increased risk of clinical Plasmodium falciparum malaria
Hershberger, P. E., Gallo, A. M., Kavanaugh, K., Olshansky, E., Schwartz, A. and Tur-Kaspa, I.	2012	The decision-making process of genetically at-risk couples considering preimplantation genetic diagnosis: Initial findings from a grounded theory study
Hershberger, P. E., Gallo, A. M., Molokie, R., Thompson, A. A., Suarez, M. L., Yao, Y., Dallas, C. M. and Wilkie, D. J.	2016	Toward understanding family-related characteristics of young adults with sickle-cell disease or sickle-cell trait in the USA
Hershberger, P. E., Gallo, A. M., Molokie, R., Thompson, A. A., Suarez, M. L., Yao, Y. W., Dallas, C. M. and Wilkie, D. J.	2016	Toward understanding family-related characteristics of young adults with sickle-cell disease or sickle-cell trait in the USA
Hesham, M., El Dakhakhny, A., El-Awady, S. and Mohammad, F.	2010	Quality of life of school age thalassemic children at zagazig city
Hiadzi, Rosemond Akpene, Woodward, Bryan and Akrong, Godwin Banafo	2023	Ethical issues surrounding the use of assisted reproductive technologies in Ghana: An analysis of the experiences of clients and service providers
Hill, M., Barrett, A. N., White, H. and Chitty, L. S.	2012	Uses of cell free fetal DNA in maternal circulation
Hill, Melissa, Compton, Cecilia, Karunaratna, Madhavi, Lewis, Celine and Chitty, Lyn	2014	Client views and attitudes to non-invasive prenatal diagnosis for sickle cell disease, thalassaemia and cystic fibrosis
Hill, M., Compton, C., Karunaratna, M., Lewis, C. and Chitty, L.	2014	Client views and attitudes to non-invasive prenatal diagnosis for sickle cell disease, thalassaemia and cystic fibrosis
Hill, Melissa, Compton, Cecilia, Karunaratna, Madhavi, Lewis, Celine and Chitty, Lyn	2014	Client Views and Attitudes to Non-Invasive Prenatal Diagnosis for Sickle Cell Disease, Thalassaemia and Cystic Fibrosis
Hill, Melissa, Compton, Cecilia, Karunaratna, Madhavi, Lewis, Celine and Chitty, Lyn	2014	Client views and attitudes to non-invasive prenatal diagnosis for sickle cell disease, thalassaemia and cystic fibrosis
Hill, M., Oteng-Ntim, E., Forya, F. and et al.	2017	Preferences for prenatal diagnosis of sickle-cell disorder: A discrete choice experiment comparing potential service users and health-care providers
Hill, Melissa, Oteng-Ntim, Eugene, Forya, Frida, Petrou, Mary, Morris, Stephen and Chitty, Lyn S.	2017	Preferences for prenatal diagnosis of sickle-cell disorder: A discrete choice experiment comparing potential service users and health-care providers
Hill, M., Oteng-Ntim, E., Forya, F., Petrou, M., Morris, S. and Chitty, L. S.	2017	Preferences for prenatal diagnosis of sickle-cell disorder: A discrete choice experiment comparing potential service users and health-care providers
Hill, M., Oteng-Ntim, E., Forya, F., Petrou, M., Morris, S. and Chitty, L. S.	2017	Preferences for prenatal diagnosis of sickle-cell disorder: Adiscrete choice experiment comparing potential service usersand health-care providers
Hill, Melissa, Oteng‐Ntim, Eugene, Forya, Frida, Petrou, Mary, Morris, Stephen and Chitty, Lyn S.	2017	Preferences for prenatal diagnosis of sickle-cell disorder: A discrete choice experiment comparing potential service users and health-care providers
Hill, Melissa, Oteng‐Ntim, Eugene, Forya, Frida, Petrou, Mary, Morris, Stephen and Chitty, Lyn S.	2017	Preferences for prenatal diagnosis of sickle‐cell disorder: A discrete choice experiment comparing potential service users and health‐care providers
Hill, S. A. and Zimmerman, M. K.	1995	VALIANT GIRLS AND VULNERABLE BOYS - THE IMPACT OF GENDER AND RACE ON MOTHERS CAREGIVING FOR CHRONICALLY ILL CHILDREN
Hirani, R., Tarafdar, S., Mondy, P., Milosz, V., Powley, T. and Daly, J.	2019	Understanding the clinical practice for selecting phenotyped red blood cell units and performing patient genotyping
Hirani, Rena, Tarafdar, Shaba, Mondy, Phillip, Powley, Tanya, Daly, James and Irving, David O.	2021	Understanding the demand for phenotyped red blood cell units and requests to perform molecular red blood cell typing for Australian patients
Hirani, R., Tarafdar, S., Mondy, P., Powley, T., Daly, J. and Irving, D. O.	2021	Understanding the demand for phenotyped red blood cell units and requests to perform molecular red blood cell typing for Australian patients
Hoekman, E. J., Louwe, L. A., Rooijers, M., van der Westerlaken, L. A. J., Klijn, N. F., Pilgram, G. S. K., de Kroon, C. D. and Hilders, C. G. J. M.	2020	Ovarian tissue cryopreservation: Low usage rates and high live-birth rate after transplantation
Holmes, L. B. and Nasri, H. Z.	2021	Terminal transverse limb defects with "nubbins"
Hologne, F., Garcia, A., Reymond, P., Simonin, D. and Robert, F.	2017	The use of capillary electrophoresis for hemoglobinopathies diagnosis: Preliminary analytical performances of capillarys 3 TERA, Sebia
Hologne, F., Garcia, A., Reymond, P., Simonin, D. and Robert, F.	2018	The use of capillary electrophoresis for hemoglobinopathies diagnosis: Preliminary analytical performances of capillarys 3 TERA, Sebia
Hologne, F., Garcia, A., Simonin, D. and Robert, F.	2017	The use of capillary electrophoresis for hemoglobinopathies diagnosis: Preliminary analytical performances of capillarys 3 tera, sebia
Holtkamp, Kim C. A., Hader, Hind, Cornel, Martina C., Henneman, Lidewij, Jans, Suze M. J. P., Lakeman, Phillis, Hoenderdos, Maria, Playfair, Henna A. M. and Peters, Marjolein	2018	Experiences of a High-Risk Population with Prenatal Hemoglobinopathy Carrier Screening in a Primary Care Setting: a Qualitative Study
Holtkamp, K. C. A., Lakeman, P., Hader, H., Jans, Smjp, Hoenderdos, M., Playfair, H. A. M., Cornel, M. C., Peters, M. and Henneman, L.	2018	Experiences of a High-Risk Population with Prenatal Hemoglobinopathy Carrier Screening in a Primary Care Setting: a Qualitative Study
Holtkamp, K. C. A., Lakeman, P., Hader, H., Jans, S. M. J. P., Hoenderdos, M., Cornel, M. C., Peters, M. and Henneman, L.	2019	It's only one extra sample of blood: Offering prenatal carrier screening for sickle cell disease and thalassemia in a high-risk population
Holtkamp, Kim C. A., Lakeman, Phillis, Hader, Hind, Jans, Suze M. J. P., Hoenderdos, Maria, Playfair, Henna A. M., Cornel, Martina C., Peters, Marjolein and Henneman, Lidewij	2018	Experiences of a High-Risk Population with Prenatal Hemoglobinopathy Carrier Screening in a Primary Care Setting: a Qualitative Study
Holtkamp, K. C. A., Lakeman, P., Hader, H., Jans, S. M. J. P., Hoenderdos, M., Playfair, H. A. M., Cornel, M. C., Peters, M. and Henneman, L.	2018	Experiences of a High-Risk Population with Prenatal Hemoglobinopathy Carrier Screening in a Primary Care Setting: a Qualitative Study
Holtkamp, Kim C. A., Lakeman, Phillis, Hader, Hind, Jans, Suze M. J. P., Hoenderdos, Maria, Playfair, Henna A. M., Cornel, Martina C., Peters, Marjolein and Henneman, Lidewij	2018	Experiences of a high-risk population with prenatal hemoglobinopathy carrier screening in a primary care setting: A qualitative study
Holtz, M., Montaño, A. M. and Sly, W. S.	2020	Association between mucopolysaccharidosis Type VII and hydrops fetalis
Holzgreve, W. and Hahn, S.	2000	Fetal cells in cervical mucus and maternal blood
Holzgreve, W. and Hahn, S.	2000	Fetal cells in cervical mucus and maternal blood
Holzgreve, W. and Hahn, S.	2000	Fetal cells in cervical mucus and maternal blood
Hoskovec, J., Hardisty, E. E., Talati, A. N., Carozza, J. A., Wynn, J., Riku, S., ten Bosch, J. R. and Vora, N. L.	2023	Maternal carrier screening with single-gene NIPS provides accurate fetal risk assessments for recessive conditions
Hoskovec, J., Riku, S., Carozza, J. and Wynn, J.	2023	Clinical Sensitivity and Specificity of Carrier Screen with Reflex Single-Gene NIPT in a General Population of Pregnant Women
Hossain, Mohammad Sorowar, Mahbub Hasan, Md, Petrou, Mary, Telfer, Paul and Mosabbir, Abdullah Al	2021	The parental perspective of thalassaemia in Bangladesh: lack of knowledge, regret, and barriers
Hossain, M. S., Mahbub Hasan, M., Petrou, M., Telfer, P. and Mosabbir, A. A.	2021	The parental perspective of thalassaemia in Bangladesh: lack of knowledge, regret, and barriers
Hossain, Mohammad Sorowar, Mahbub Hasan, Md, Petrou, Mary, Telfer, Paul and Mosabbir, Abdullah Al	2021	The parental perspective of thalassaemia in Bangladesh: lack of knowledge, regret, and barriers
Hossaini, F., Akbari, M. E., Soori, H. and Ramezankhani, A.	2020	Perceived barriers to early detection of breast cancer in Iranian women: A qualitative content analysis
Hostiuc, S., Buda, O., Mihailov, C. I. and Hostiuc, M.	2015	NEW TECHNOLOGIES IN BIOMEDICINE. OPINIONS OF YOUNG ROMANIAN PHYSICIANS
Housten, A., Abel, R. and King, A.	2014	Sickle cell disease and sexual health education for youth: A social skills model
Housten, A., King, A. and Abel, R.	2014	Sickle cell disease & sexual health education for youth: A social skills model approach
Hu, Z. X., Ye, Y. N., Wu, W. G., Liang, X. J., Wu, Q. W., Zhang, A., Zheng, X. R., Gao, Z. L., Peng, L. and Xie, C.	2019	Real-life state of anti-hepatitis b virus drug choice in child-bearing age male patients and effect on fertility and fetal safety
Huan-Huan, Jiang, Xiao-Jin, H. E., Bing, Song and Yun-Xia, C. A. O.	2011	Sperm chromatin integrity test for predicting the outcomes of IVF and ICSI
Huh, Michael S., Price O'Dea, Tina, Ouazia, Dahmane, McKay, Bruce C., Parise, Gianni, Parks, Robin J., Rudnicki, Michael A. and Picketts, David J.	2012	Compromised genomic integrity impedes muscle growth after Atrx inactivation
Huh, M. S., Price O'Dea, T., Ouazia, D., McKay, B. C., Parise, G., Parks, R. J., Rudnicki, M. A., Picketts, D. J., Huh, Michael S., Price O'Dea, Tina, Ouazia, Dahmane, McKay, Bruce C., Parise, Gianni, Parks, Robin J., Rudnicki, Michael A. and Picketts, David J.	2012	Compromised genomic integrity impedes muscle growth after Atrx inactivation
Hui, Pui Wah, Lam, Yung Hang, Chen, Min, Tang, Mary Hoi Yin, Yeung, William Shu Biu, Ng, Ernest Hung Yu and Ho, Pak Chung	2002	Attitude of at-risk subjects towards preimplantation genetic diagnosis of alpha- and beta-thalassaemias in Hong Kong
Hui, Y. and Regan, F.	2018	Hospital viewpoint: Survey on the use of Sp-ICE
Hung, J., Nazeef, M., Curran, W., Nixon, G., Allen, E. K. and Hefty, T.	2023	Improving Treatment Adherence in Patients with Sickle Cell Disease
Hunleth, J., Spray, J., Ruiz, S., Maki, J., Fedele, D. A., Prabhakaran, S., Forsyth, R. B., Sykes, C., Crepps, K., Shepperd, J., Bowen, D. and Waters, E. A.	2022	Situating household management of children's asthma in the context of social, economic, and environmental injustice
Hunter-Greaves, T., Tate, J. N., Medley-Singh, N. and Simms-Stewart, D.	2018	Contraceptive practices in women with medical conditions in the clinics at the university hospital of the west indies
Huynh-Moynot, Sophie, Moynot, Jean-Clair, Commandeur, Diane, Danguy Des Deserts, Marc, Montelescaut, Etienne, Kenane, Nadia and Drouillard, Isabelle	2011	[Sickle cell disease: from molecular aspects to clinical practice. A case report and a literature analysis]
Huynh-Moynot, S., Moynot, J. C., Commandeur, D., Danguy Des Deserts, M., Montelescaut, E., Kenane, N. and Drouillard, I.	2011	[Sickle cell disease: from molecular aspects to clinical practice. A case report and a literature analysis]
Hyun-Jin, T. A. E. and In-Shik, K. I. M.	2012	Changes in the Testis Interstitium of Rabbits from Birth to Sexual Maturity
Hyun-Jin, T. A. E. and In-Shik, K. I. M.	2012	Changes in the Testis Interstitium of Rabbits from Birth to Sexual Maturity
Hyun-Soo, K. I. M.	2009	Postpolypectomy Colonoscopy Surveillance
Ibemere, S., Onyeka, T., Ezenwosu, O., Okoye, H. C., Ugwu, N., Tanabe, P. J., Shah, N. and Ezeanolue, E.	2023	Sickle Cell Disease Management Practices across Nigeria: A Cross-Sectional Analysis
Ibemere, S. O., Niederer, L., Oyedeji, C. I., Burns, E., Myers, J., Preiss, L., Hagar, R. W., Melvin, C. L., King, A. A., Glassberg, J., Snyder, A. B., Azul, M., Hankins, J. S., Hussain, F. A., Tanabe, P. and Shah, N.	2021	Prevalence of High BMI Status in Adults with Sickle Cell Disease
Ibidunni, L., Nunez, K. P., Jonassaint, J. C. and De Castro, L.	2019	Beliefs and Practices Among Adults with Sickle Cell Disease Regarding Reproductive Health Decisions and Family Planning
Ibidunni, L., Nunez, K. P., Jonassaint, J. C. and De Castro, L.	2019	Regional Differences in the Beliefs and Practices Among Adults with Sickle Cell Disease Regarding Reproductive Health and Family Planning: A Sub-Analysis
Ibidunni, L., Nunez, K. P., Jonassaint, J. C. and De Castro, L.	2019	Regional differences in the beliefs and practices among adults with sickle cell disease regarding reproductive health and family planning: A sub-analysis
Ibidunni, L., Nunez, K. P., Jonassaint, J. C. and De Castro, L.	2019	Beliefs and practices among adults with sickle cell disease regarding reproductive health decisions and family planning
Idowu, M., Badejoko, S., Rowan, P. and Juneja, H. S.	2014	Academic achievement for adults with sickle cell disease compared with healthy siblings
Idowu, O. A., Mafiana, C. F. and Dapo, Sotiloye	2005	Anaemia in pregnancy: a survey of pregnant women in Abeokuta, Nigeria
Idowu, O. A., Mafiana, C. F. and Dapo, S.	2005	Anaemia in pregnancy: A survey of pregnant women in Abeokuta, Nigeria
Ikediashi, B. G., Gomez, S., Baglo, T. and Michel, G.	2022	Disease Knowledge in Adolescents and Young Adults with Sickle Cell Disease in a Low Resource Setting
Iliyasu, Zubairu, Borodo, Awwal M., Jibir, Binta W., Nass, Nafisa S. and Aliyu, Muktar H.	2021	A child with sickle cell disease can't live with just anyone. A mixed methods study of socio-behavioral influences and severity of sickle cell disease in northern Nigeria
Iliyasu, Z., Borodo, A. M., Jibir, B. W., Nass, N. S. and Aliyu, M. H.	2021	A child with sickle cell disease can't live with just anyone. A mixed methods study of socio-behavioral influences and severity of sickle cell disease in northern Nigeria
Immelt, S. C.	2000	Correlates of global self-worth in young children with chronic medical conditions
Immelt, Susan Carroll	2000	Correlates of global self-worth in young children with chronic medical conditions
Indriastuti Kurniawan, Y. A., Muslimatun, S., Achadi, E. L. and Sastroamidjojo, S.	2006	Anaemia and iron deficiency anaemia among young adolescent girls from peri urban coastal area of Indonesia
Ishaq, Fouzia, Abid, Hasnain, Kokab, Farkhanda, Akhtar, Adil and Mahmood, Shahid	2012	Awareness among parents of beta-thalassemia major patients, regarding prenatal diagnosis and premarital screening
Ishaq, F., Abid, H., Kokab, F., Akhtar, A. and Mahmood, S.	2012	Awareness among parents of beta-Thalassemia major patients, regarding prenatal diagnosis and premarital screening
Italia, Y. M., Colah, R. B., Ghose, K. K., Diwanji, A., Mehta, V. I., Raicha, B. K., Mistry, A. J., Desai, U. D., Italia, K. Y. and Desai, D.	2011	Acceptance of prenatal diagnosis of sickle cell disease in a tribal population of Gujarat, India: A preliminary study at Valsad Raktdan Kendra
Iyer, G. R., Pujar, A., Jalal, T., Salma, B. U., Poornima, S., Jain, S. and Hasan, Q.	2014	Genetic counseling an essential component of thalassemia management for mitigating disease burden
Jae, Gina A., Lewkowitz, Adam K., Yang, Joanna C., Shen, Liang, Rahman, Amal and Del Toro, Gustavo	2011	Barriers to conceiving sibling donors for sickle cell disease: perspectives from patients and parents
Jae, G. A., Lewkowitz, A. K., Yang, J. C., Shen, L., Rahman, A. and Del Toro, G.	2011	Barriers to conceiving sibling donors for sickle cell disease: Perspectives from patients and parents
Jae, Gina A., Lewkowitz, Adam K., Yang, Joanna C., Shen, Liang, Rahman, Amal and Del Toro, Gustavo	2011	Barriers to conceiving sibling donors for sickle cell disease: Perspectives from patients and parents
Jae-Ho, N. A., Yoon-Ha, K. I. M., Jong-Suk, O. H., Jong-Hee, Shin, Jung-Sun, Yang, Cheol-Hong, K. I. M., Moon-Kyoung, C. H. O. and Tae-Bok, Song	2004	Hydrogen Peroxide-producing Lactobacillus in Vaginal Flora of Pregnant Women with Preterm Labor and Intact Membranes
Jae-Hung, Jung, Myung-Ha, K. I. M., Jiye, K. I. M., Soon-Koo, Baik, Sang-Baek, K. O. H., Hyun-Jun, Park and Ju-Tae, S. E. O.	2016	Treatment of Leukocytospermia in Male Infertility: A Systematic Review
Jaffar, S. and Grant, E.	2017	A pilot study of sickle cell anemia in the belizean population
Jain, D., Tokalwar, R., Upadhye, D., Colah, R. and Serjeant, G. R.	2020	Homozygous sickle cell disease in Central India & Jamaica: A comparison of newborn cohorts
Jaja, C.	2011	Maternal roles, mental health problems and sickle cell disease
Jallow, M. E. and Jallow, M. B.	2020	Knowledge and attitude towards sickle cell disease and prenatal screening among women attending antenatal clinic in the Gambia
Jans, S. M. P., Daemers, D. O. A., de Vos, R. and Lagro-Jansen, A. L. M.	2009	Are pregnant women of non-Northern European descent more anaemic than women of Northern European descent? A study into the prevalence of anaemia in pregnant women in Amsterdam
Jans, S. M. P. J., Daemers, D. O. A., de Vos, R. and Lagro-Jansen, A. L. M.	2009	Are pregnant women of non-Northern European descent more anaemic than women of Northern European descent?. A study into the prevalence of anaemia in pregnant women in Amsterdam
Jans, Suze M. P. J., de Jonge, Ank, Henneman, Lidewij, Cornel, Martina C. and Lagro-Janssen, Antoinette L. M.	2012	Attitudes of general practitioners and midwives towards ethnicity-based haemoglobinopathy-carrier screening
Jans, S. M. P. J., De Jonge, A., Henneman, L., Cornel, M. C. and Lagro-Janssen, A. L. M.	2012	Attitudes of general practitioners and midwives towards ethnicity-based haemoglobinopathy-carrier screening
Jashnani, K., Rupani, A. and Wani, R.	2009	Maternal mortality: An autopsy audit
Jean-Felix, S. A., Dolin, C. D., Triebwasser, J. E., Sayani, F. and Hamm, R. F.	2022	Contemporary obstetric and neonatal outcomes in sickle cell disease: a retrospective cohort study
Jenerette, C. M. and Valrie, C. R.	2009	The influence of caring and over-protection during childhood on self-efficacy in individuals with sickle cell disease
Jenet, G. C., Abd Hamid, I. J., Julaiha, A. and Mangantig, E.	2022	MOTHERS WITH MULTIPLE beta-THALASSEMIA MAJOR CHILDREN IN SABAH, MALAYSIA: A QUALITATIVE STUDY EXPLORING THE CONTRIBUTING FACTORS
Jervis, L., Evans, A. and Smith, R.	2018	Antenatal screening programme-are patients adequately informed?
Jiang, F., Zuo, L., Li, D., Li, J., Tang, X., Chen, G., Zhou, J., Lu, H. and Liao, C.	2020	Molecular epidemiology and hematologic characterization of deltabeta-thalassemia and hereditary persistence of fetal hemoglobin in 125,661 families of greater Guangzhou area, the metropolis of southern China
John, G. K., Sanamandra, S. and Shet, A. S.	2011	Cancer related anemia in the developing world: Risk factors and treatment patterns
Jonathan, A., Tutuba, H., Lloyd, W., Ndunguru, J., Makani, J., Ruggajo, P., Minja, I. K. and Balandya, E.	2022	Healthcare Workers' Knowledge and Resource Availability for Care of Sickle Cell Disease in Dar es Salaam, Tanzania
Jose, J., Elsadek, R. A., Jimmy, B. and George, P.	2019	Hydroxyurea: Pattern of use, patient adherence, and safety profile in patients with sickle cell disease in Oman
Joye, S., McNamara, P. J., Giesinger, R. E., Tolsa, J. F. and Sekarski, N.	2021	Association of hemoglobin and spontaneous closure of the ductus arteriosus during the transitional period in very low birth weight infants
Junagade, P.	2013	Sickle cell disease and pregnancy
Kachewar, S., Gandage, S. G. and Pawar, H. J.	2013	A study of fetal middle cerebral artery peak systolic velocity to diagnose fetal anemia in rural obstetric population
Kachewar, S., Gandage, S. G. and Pawar, H. J.	2014	An untold story of Indian fetal middle cerebral artery peak systolic velocities
Kagathara Pooja, D., Dave Rushang, M., Bavarva Kapil, M. and Godhani Abhishek, R.	2024	Donor Deferral Criteria-One Year Study at a Tertiary Care Hospital, GMERS Morbi
Kagu, M. B., Abjah, U. A. and Ahmed, S. G.	2004	Awareness and acceptability of prenatal diagnosis of sickle cell anaemia among health professionals and students in North Eastern Nigeria
Kagu, M. B., Abjah, U. A. M. and Ahmed, S. G.	2004	Awareness and acceptability of prenatal diagnosis of sickle cell anaemia among health professionals and students in North Eastern Nigeria
Kahan, B.	2017	Using re-randomisation in clinical trials to increase patient recruitment
Kai, J., Ulph, F., Cullinan, T. and et al.	2009	Communication of carrier status information following universal newborn screening for sickle cell disorders and cystic fibrosis: qualitative study of experience and practice
Kai, J., Ulph, F., Cullinan, T. and Qureshi, N.	2009	Communication of carrier status information following universal newborn screening for sickle cell disorders and cystic fibrosis: qualitative study of experience and practice
Kai, J., Ulph, F., Cullinan, T. and Qureshi, N.	2009	Communication of carrier status information following universal newborn screening for sickle cell disorders and cystic fibrosis: Qualitative study of experience and practice
Kai, J., Ulph, F., Cullinan, T. and Qureshi, N.	2009	Communication of carrier status information following universal newborn screening for sickle cell disorders and cystic fibrosis: qualitative study of experience and practice
Kai, J., Ulph, F., Cullinan, T. and Qureshi, N.	2009	Communication of carrier status information following universal newborn screening for sickle cell disorders and cystic fibrosis: qualitative study of experience and practice
Kainimoghaddam, Zahra, Valaei, Atefeh, Bayat, Fatemeh, Taghavi Basmanj, Maryam, Navabmoghaddam, Fatemeh, Mortezazadeh, Marjanalsadat, Teimoori-Toolabi, Ladan, Ahmadi, Setareh, Sadegh, Shaghayegh, Kordafshari, Alireza, Karimipoor, Morteza and Zeinali, Sirous	2013	Prenatal Diagnosis of β-thalassemia in Twin Pregnancies in Iran
Kainimoghaddam, Zahra, Valaei, Atefeh, Bayat, Fatemeh, Taghavi Basmanj, Maryam, Navabmoghaddam, Fatemeh, Mortezazadeh, Marjanalsadat, Teimoori-Toolabi, Ladan, Ahmadi, Setareh, Sadegh, Shaghayegh, Kordafshari, Alireza, Karimipoor, Morteza and Zeinali, Sirous	2013	Prenatal Diagnosis of β-thalassemia in Twin Pregnancies in Iran
Kannampallil, Thomas, Galanter, William L., Falck, Suzanne, Gaunt, Michael J., Gibbons, Robert D., McNutt, Robert, Odwazny, Richard, Schiff, Gordon, Vaida, Allen J., Wilkie, Diana J. and Lambert, Bruce L.	2016	Characterizing the pain score trajectories of hospitalized adult medical and surgical patients: a retrospective cohort study
Kannampallil, T., Galanter, W. L., Falck, S., Gaunt, M. J., Gibbons, R. D., McNutt, R., Odwazny, R., Schiff, G., Vaida, A. J., Wilkie, D. J. and Lambert, B. L.	2016	Characterizing the pain score trajectories of hospitalized adult medical and surgical patients: A retrospective cohort study
Kannampallil, Thomas, Galanter, William L., Falck, Suzanne, Gaunt, Michael J., Gibbons, Robert D., McNutt, Robert, Odwazny, Richard, Schiff, Gordon, Vaida, Allen J., Wilkie, Diana J. and Lambert, Bruce L.	2016	Characterizing the pain score trajectories of hospitalized adult medical and surgical patients: a retrospective cohort study
Kannampallil, Thomas, Galanter, William L., Falck, Suzanne, Gaunt, Michael J., Gibbons, Robert D., McNutt, Robert, Odwazny, Richard, Schiff, Gordon, Vaida, Allen J., Wilkie, Diana J. and Lambert, Bruce L.	2016	Characterizing the pain score trajectories of hospitalized adult medical and surgical patients: A retrospective cohort study
Kanter, J., Roberts, C., Yang, X. and Kim, J.	2015	Novel sickle cell disease diagnostic device demonstrates high performance at the point of care
Kanter, J., Schlenz, A. M., Mueller, M., Humphrey, D., Sirline, L. P., Stevens, J., Melvin, C. L., Adams, R. J. and Phillips, S.	2022	Dissemination and Implementation Looking at the Care Environment (DISPLACE) Study Evaluates Novel Interventions to Improve TCD (Sickle Stroke Screening) Implementation
Kappa, S., Pecker, L., Darbari, D. S. and Nickel, R.	2017	Targeted education after an emergency department visit increases hydroxyurea initiation in children with sickle cell anemia
Karagol, Belma Saygili, Zenciroglu, Aysegul, Okumus, Nurullah, Karadag, Nilgun, Dursun, Arzu and Hakan, Nilay	2012	Hemolytic Disease of the Newborn Caused by Irregular Blood Subgroup (Kell, C, c, E, and e) Incompatibilities: Report of 106 Cases at a Tertiary-Care Centre
Karakochuk, C. D., Barker, M. K., Barr, S. I., Vercauteren, S. M., Devlin, A. M., Whitfield, K. C., Hou, K., Harding, K. B., De Regil, L. M., Kraemer, K. and Green, T. J.	2017	Hemoglobin response to 12 weeks of iron supplementation is substantially lower among non-pregnant Cambodian women with genetic hemoglobin disorders
Karami, Hossein, Kowsaryan, Mehrnoosh, Vahidshahi, Kourosh, Karami, Hasan, Shahmohammadi, Soheila, Mahdavi, Mohammadreza, Hashemi, Mohammad Bagher, Abdolmaleki, Elaheh Yousefi, Majdi, Motahareh and Ahangar, Mahdei	2010	Assessment of demographic, clinical and laboratory status of patients with thalassemia major and intermedia referred to thalassemia research center in Sari, Iran, during 2007-2009
Karatas, J. C., Barlow-Stewart, K., Meiser, B., McMahon, C., Strong, K. A., Hill, W., Roberts, C. and Kelly, P.	2010	Psychological adjustment, knowledge and unmet information needs in women undergoing PGD
Karatas, J. C., Strong, K. A., Barlow-Stewart, K., McMahon, C., Meiser, B. and Roberts, C.	2010	Psychological impact of preimplantation genetic diagnosis: A review of the literature
Karimi, M., Bonyadi, M., Galehdari, M. and Zareifar, S.	2008	Termination of pregnancy due to Thalassemia major, Hemophilia, and Down's syndrome: the views of Iranian physicians
Karimi, M., Bonyadi, M., Galehdari, M., Zareifar, S., Karimi, Mehran, Bonyadi, Mohammadmehdi, Galehdari, Mohhamad reza and Zareifar, Soheila	2008	Termination of pregnancy due to Thalassemia major, Hemophilia, and Down's syndrome: the views of Iranian physicians
Karimi, Mehran, Bonyadi, Mohammadmehdi, Galehdari, Mohhamad reza and Zareifar, Soheila	2008	Termination of pregnancy due to Thalassemia major, Hemophilia, and Down's syndrome: the views of Iranian physicians
Karimi, M., Bonyadi, M., Galehdari, M. R. and Zareifar, S.	2008	Termination of pregnancy due to thalassemia major, hemophilia, and Down's syndrome: The views of Iranian physicians
Karimi, Mehran, Bonyadi, Mohammadmehdi, Galehdari, Mohhamad reza and Zareifar, Soheila	2008	Termination of pregnancy due to thalassemia major, hemophilia, and Down's syndrome: The views of Iranian physicians
Karimi, Mehran, Habibzadeh, Farrokh and De Sanctis, Vincenzo	2003	Hypoparathyroidism with extensive intracerebral calcification in patients with beta-thalassemia major
Karimi, M., Habibzadeh, F. and De Sanctis, V.	2003	Hypoparathyroidism with extensive intracerebral calcification in patients with beta-thalassemia major
Karimi, Mehran, Johari, Sheyda and Cohan, Nader	2010	Attitude toward prenatal diagnosis for beta-thalassemia major and medical abortion in Southern Iran
Karimi, M., Johari, S. and Cohan, N.	2010	Attitude toward prenatal diagnosis for beta-thalassemia major and medical abortion in Southern Iran
Karimzaei, Tahmineh, Masoudi, Qolamreza, Shahrakipour, Mahnaz, Navidiyan, Ali, Jamalzae, Abd Al-Qaffar and Zoraqi Bamri, Ahmad	2015	Knowledge, Attitude and Practice of Carrier Thalassemia Marriage Volunteer in Prevention of Major Thalassemia
Karimzaei, T., Masoudi, Q., Shahrakipour, M., Navidiyan, A., Jamalzae, A. A. Q. and Zoraqi Bamri, A.	2015	Knowledge, Attitude and Practice of Carrier Thalassemia Marriage Volunteer in Prevention of Major Thalassemia
Katamea, Tina, Mukuku, Olivier, Mpoy, Charles Wembonyama, Mutombo, André Kabamba, Luboya, Oscar Numbi and Wembonyama, Stanislas Okitotsho	2022	Factors Associated with Acceptability of Newborn Screening for Sickle Cell Disease in Lubumbashi City, Democratic Republic of the Congo
Kaur, G., Prasad, P., Gupta, S., Kumar, R. and Kaur, A.	2020	Risk mitigation strategies and sustenance of transfusion services during COVID-19 pandemic: An experience from a lmi country
Kaur, Jasbir	2020	Relative impacts of determinants of childhood stunting in Malawi
Kayle, Mariam, Blewer, Audrey L., Pan, Wei, Rothman, Jennifer A., Polick, Carri S., Rivenbark, Joshua, Fisher, Elliott, Reyes, Camila, Strouse, John J., Weeks, Shelby, Desai, Jay R., Snyder, Angela B., Zhou, Mei, Sutaria, Ankit, Valle, Jhaqueline, Horiuchi, Sophia S., Sontag, Marci K., Miller, Joshua I., Singh, Ashima, Dasgupta, Mahua, Janson, Isaac A., Galadanci, Najibah, Reeves, Sarah L., Latta…	2024	Birth Prevalence of Sickle Cell Disease and County-Level Social Vulnerability - Sickle Cell Data Collection Program, 11 States, 2016-2020
Kayle, M., Blewer, A. L., Pan, W., Rothman, J. A., Polick, C. S., Rivenbark, J., Fisher, E., Reyes, C., Strouse, J. J., Weeks, S., Desai, J. R., Snyder, A. B., Zhou, M., Sutaria, A., Valle, J., Horiuchi, S. S., Sontag, M. K., Miller, J. I., Singh, A., Dasgupta, M., Janson, I. A., Galadanci, N., Reeves, S. L., Latta, K., Hurden, I., Cromartie, S. J., Plaxco, A. P., Mukhopadhyay, A., Smeltzer, M. P…	2024	Birth Prevalence of Sickle Cell Disease and County-Level Social Vulnerability - Sickle Cell Data Collection Program, 11 States, 2016-2020
Kazal, R. K., Chowdhury, S. A., Mirza, T. T., Pervin, H. H., Noor, F., Chakma, B. and Aalpona, F. Z.	2018	Feasibility and Safety of Chorionic Villus Sampling (CVS) for Prenatal Diagnosis of Thalassemia in Bangladesh
Kazal, R. K., Chowdhury, S. A., Parveen, T., Pervin, H. H., Noor, F. and Akhter, N.	2016	Chorionic villus sampling (CVS) for prenatal diagnosis of genetic disorders in Bangladesh
Kazal, R. K., Chowdhury, S. A., Parveen, T., Pervin, H. H., Noor, F. and Akhter, N.	2016	Chorionic villus sampling (CVS) for prenatal diagnosis of genetic disorders in Bangladesh
Kazmerski, T. M., Borrero, S., Sawicki, G. S., Abebe, K. Z., Jones, K. A., Tuchman, L. K., Weiner, D. J., Pilewski, J. M., Orenstein, D. M. and Miller, E.	2017	Provider Attitudes and Practices toward Sexual and Reproductive Health Care for Young Women with Cystic Fibrosis
Keller, M. A.	2023	RH genetic variation and the impact for typing and personalized transfusion strategies: a narrative review
Kendra, P., El Rassi, F., McLemore, M. and Kottke, M. J.	2019	Examining Female Patients with Sickle Cell Disease Attitudes and Beliefs about Contraceptives
Kendra, P., El Rassi, F., McLemore, M. L. and Kottke, M.	2017	Exploring attitudes, beliefs and behavior towards hormonal birth control among female patients with sickle cell disease through semi-structured interviews
Kennedy Hutchison, C.	2015	A review of the services available to support people with sickle cell disease in South London
Kesse-Adu, R., Cartwright, R., Thomas, N., Oteng-Ntim, E. and Howard, J.	2013	Feritility and attitudes to fertility in a cohort of women with sickle cell disease in South East London
Kesse-Adu, R., Cartwright, R., Thomas, V., Oteng-Ntim, E. and Howard, J.	2014	Fertility and attitudes to fertility in a cohort of women with sickle cell disease in south east London
Key, N. S., Amin, C., Chang, J. Y., Adam, S., Kutlar, A., Hulkower, B., Esserman, D., Mackman, N. and Ataga, K. I.	2009	Activation of coagulation in sickle cell trait; possible role for circulating microparticle tissue factor
Khachikyan, I., Speller-Brown, B., Gomez-Lobo, V., Trotman, G. and Darbari, D.	2022	Reproductive Health and Knowledge Among Youth with Sickle Cell Disease
Khaled, El Gamal, Abdel Monem, Marzouk, Mohamed, Abdel Zaher, Ibrahim, Shedid and Badawy, Hathout	1999	Effect of varicocelectomy on semen parameters in patients with subclinical varicocele
Khameneh, Zakieh Rostamzadeh, Hanifian, Haleh, Barzegari, Razieh and Sepehrvand, Nariman	2014	Human parvovirus B19 in Iranian pregnant women: a serologic survey
Khameneh, Z. R., Hanifian, H., Barzegari, R. and Sepehrvand, N.	2014	Human parvovirus B19 in Iranian pregnant women: A serologic survey
Khan, A. and Choudhary, P.	2018	Investigating the Association Between Diabetes Distress and Self-Management Behaviors
Khandros, Eugene and Blobel, Gerd A.	2024	Elevating fetal hemoglobin: recently discovered regulators and mechanisms
Khandros, E. and Blobel, G. A.	2024	Elevating fetal hemoglobin: recently discovered regulators and mechanisms
Khemani, K., Ross, D., Haight, A., Sinha, C., Bakshi, N. and Krishnamurti, L.	2016	Experiences and decision making for bone marrow transplant in sickle cell disease: Patients and caregivers perspective
Khodashenas, Mehran, Mardi, Parham, Taherzadeh-Ghahfarokhi, Nooshin, Tavakoli-Far, Bahareh, Jamee, Mahnaz and Ghodrati, Niloofar	2021	Quality of Life and Related Paraclinical Factors in Iranian Patients with Transfusion-Dependent Thalassemia
Khodashenas, M., Mardi, P., Taherzadeh-Ghahfarokhi, N., Tavakoli-Far, B., Jamee, M. and Ghodrati, N.	2021	Quality of Life and Related Paraclinical Factors in Iranian Patients with Transfusion-Dependent Thalassemia
Khodashenas, Mehran, Mardi, Parham, Taherzadeh-Ghahfarokhi, Nooshin, Tavakoli-Far, Bahareh, Jamee, Mahnaz and Ghodrati, Niloofar	2021	Quality of Life and Related Paraclinical Factors in Iranian Patients with Transfusion-Dependent Thalassemia
Khodashenas, M., Mardi, P., Taherzadeh-Ghahfarokhi, N., Tavakoli-Far, B., Jamee, M. and Ghodrati, N.	2021	Quality of Life and Related Paraclinical Factors in Iranian Patients with Transfusion-Dependent Thalassemia
Khurana, R., Kanvinde, P., Ganatra, P., Bodhanwala, M., Aggarwal, B. and Mudaliar, S.	2024	Impact of Dedicated Thalassemia Day Care Services: Pediatric Hematologist's Perspective
Khurmi, N., Gorlin, A. and Misra, L.	2017	Perioperative considerations for patients with sickle cell disease: a narrative review
Kidson-Gerber, G. and Lindeman, R.	2008	Adherence to desferrioxamine and deferiprone and the impact of deferiprone co-prescription in thalassaemia major patients. Does the addition of deferiprone improve adherence?
King, N. M. A., Chambers, J., O'Donnell, K., Jayaweera, S. R., Williamson, C. and Glover, V. A.	2010	Anxiety, depression and saliva cortisol in women with a medical disorder during pregnancy
Kisanga, E., Mutagonda, R., Myemba, D. T., Njiro, B. J., Simon, F., Marealle, A. I., Mikomangwa, W. P., Kilonzi, M., Sambayi, G. and Bwire, G. M.	2021	Premarital genetic screening and care of Tanzanian children with sickle cell disease: a qualitative study on parents' views and experiences
Kivity, S. and Barnoy, S.	2023	Women's Intention to Abort a Fetus Diagnosed With a Genetic Disease: Results From Israel, Cyprus, and Germany
Kladny, B., Williams, A., Gettig, E. A. and Krishnamurti, L.	2009	Western Pennsylvania sickle cell network: Accomplishments through integration, education, and product development
Kleinubing, Raquel Einloft, Langendorf, Tassiane Ferreira, Padoin, Stela Maris de Mello and Paula, Cristiane Cardoso de	2021	Construção de uma linha de cuidado para atenção à saúde de mulheres vivendo com HIV
Klopper, H., Minnie, K. and Walt Van Der, C.	2008	Factors Contributing to the Decision by Pregnant Women to be Tested for HIV
Klumsathian, S., Panthan, B., Iemwimangsa, N., Sensorn, I., Charoenyingwattana, A., Chareonsirisuthigul, T., Worakijthamrongchai, Y., Sukpraserrt, M., Chantratita, W. and Trachoo, O.	2019	Preconception expanded carrier screening in a developing country: Where does science exactly meet bioethics?
Knapp, C. A., Madden, V. L., Wang, H., Kassing, K., Curtis, C. M., Sloyer, P. J. and Shenkman, E. A.	2009	Effect of a pediatric palliative care program on nurses' referral preferences
Knauth, Daniela Riva, Hentges, Bruna, Macedo, Juliana Lopes de, Pilecco, Flavia Bulegon, Teixeira, Luciana Barcellos and Leal, Andréa Fachel	2020	O diagnóstico do HIV/aids em homens heterossexuais: a surpresa permanece mesmo após mais de 30 anos de epidemia
Knight-Madden, Jennifer and Barton-Gooden, Antoinette	2009	Contraceptive usage among Jamaican women with sickle cell disease
Knight-Madden, J. and Barton-Gooden, A.	2009	Contraceptive usage among Jamaican women with sickle cell disease
Knight-Madden, J. M., Reid, M., Younger, N., Francis, D., McFarlane, S. and Wilks, R.	2012	Effectiveness of antenatal screening for sickle cell trait: the impact on women's self-report of sickle cell trait status
Knight-Madden, J. M., Reid, M., Younger, N., Francis, D., McFarlane, S. and Wilks, R.	2012	Effectiveness of antenatal screening for sickle cell trait: The impact on women's self-report of sickle cell trait status
Knight-Madden, J. M., Reid, M., Younger, N., Francis, D., McFarlane, S. and Wilks, R.	2012	Effectiveness of antenatal screening for sickle cell trait: the impact on women's self-report of sickle cell trait status
Koch, J. and Ledger, W.	2013	Ovarian stimulation protocols for onco-fertilty patients
Kolanska, K., Vasileva, R., Lionnet, F. and et al.	2022	Sickle cell disease and COVID-19 in pregnant women
Kolanska, Kamila, Vasileva, Radostina, Lionnet, Francois, Santin, Aline, Jaudi, Suha, Dabi, Yohann, Chabbert-Buffet, Nathalie, Darai, Emile and Bornes, Marie	2022	Sickle cell disease and COVID-19 in pregnant women
Kolanska, K., Vasileva, R., Lionnet, F., Santin, A., Jaudi, S., Dabi, Y., Chabbert-Buffet, N., Darai, E. and Bornes, M.	2022	Sickle cell disease and COVID-19 in pregnant women
Konyani, Sidon, Moore, Ann M., Munthali, Alister C. and Zakeyo, Bernie		Qualitative Evidence of Adolescents' Sexual and Reproductive Health Experiences in Selected Districts in Malawi
Korst, L. M., Gregory, K. D., Nicholas, L. A., Saeb, S., Reynen, D. J., Troyan, J. L., Greene, N. and Fridman, M.	2021	A scoping review of severe maternal morbidity: describing risk factors and methodological approaches to inform population-based surveillance
Kosaryan, Mehrnoosh, Vahidshahi, Koorosh, Siami, Rita, Nazari, Meisam, Karami, Hosein and Ehteshami, Sara	2009	Knowledge, attitude, and practice of reproductive behavior in Iranian minor thalassemia couples
Kosaryan, M., Vahidshahi, K., Siami, R., Nazari, M., Karami, H. and Ehteshami, S.	2009	Knowledge, attitude, and practice of reproductive behavior in Iranian minor thalassemia couples
Kumar, A., Hussain, I. and Prasad, R.	2022	A Hospital-Based Assessment of the Maternal Anaemia and its Impact on Perinatal Outcome: An Observational Study
Kumar, Mayank, Purohit, Abhishek, Pramanik, Suman and Saini, Shashikant	2020	Evaluation of Factors Affecting Awareness About Beta-Thalassemia in Western Rajasthan
Kumar, M., Purohit, A., Saini, S. and Kaur, I.	2018	Evaluation of factors affecting awareness about betathalassemia in western Rajasthan
Kumar, Priti, Shah, Phagun, Awasthi, Vineeta, Khera, Bhavna, Agarwal, Monica, Lakhtakia, Meera and Kumar, Divyansh	2022	Anemia in Pregnancy: A knowledge, Attitude and Practice Survey Amongst Obstetricians and Gynaecologists in India
Kumar, P., Shah, P., Awasthi, V., Khera, B., Agarwal, M., Lakhtakia, M. and Kumar, D.	2022	Anemia in Pregnancy: A knowledge, Attitude and Practice Survey Amongst Obstetricians and Gynaecologists in India
Kumar, P., Shah, P., Gupta, M., Arya, S., Chaudhary, V., Gupta, P. and Rastogi, A.	2022	Why Anemia is still a Challenge in Pregnant Women in India?
Kumari, A., Sharma, T. and Singh, S.	2022	Liver Disorders in Pregnancy- A Retrospective Study
Kumari, D., Singh, S., Singh, N., Priyavadhana, B., Chandra, H. and Gupta, A. K.	2023	Prevalence and Spectrum of Hemoglobinopathies in a Tertiary Care Centre of Uttarakhand
Kumbarwar, M. M., Aitwar, G. R. and Damania, K. R.	2024	Study and Evaluate the Maternal Fetal and Perinatal Outcome in Patients Diagnosed with Gestational Diabetes Mellitus Considering the Type of Treatment and Control Achieved
Kuppusamy, D., Ramachandran, A., Nanda, N., Kumar, C. G. D. and Kar, R.	2024	Characterisation of beta-thalassemia mutations in a tertiary care referral hospital in southern India- A descriptive study
Kurniawan, Yustina Anie Indriastuti, Muslimatun, Siti, Achadi, Endang L. and Sastroamidjojo, Soemilah	2006	Anaemia and iron deficiency anaemia among young adolescent girls from the peri urban coastal area of Indonesia
Kusyk, Dorian, Acharya, Kruti, Garvey, Katherine and Ross, Lainie Friedman	2013	A pilot study to evaluate awareness of and attitudes about prenatal and neonatal genetic testing in postpartum African American women
Kusyk, D., Acharya, K., Garvey, K. and Ross, L. F.	2013	A pilot study to evaluate awareness of and attitudes about prenatal and neonatal genetic testing in postpartum African American women
Kusyk, Dorian, Acharya, Kruti, Garvey, Katherine and Ross, Lainie Friedman	2013	A pilot study to evaluate awareness of and attitudes about prenatal and neonatal genetic testing in postpartum African American women
Kusyk, Dorian, Acharya, Kruti, Garvey, Katherine and Ross, Lainie Friedman	2013	A pilot study to evaluate awareness of and attitudes about prenatal and neonatal genetic testing in postpartum African American women
Kwarteng-Siaw, Miriam, Paintsil, Vivian, Toboh, Catherine Korankye, Owusu-Ansah, Amma and Green, Nancy S.	2017	Assessment of Transition Readiness in Adolescents with Sickle Cell Disease and their Caretakers, A single institution experience
Ladhani, S. N., Flood, J. S., Amirthalingam, G., Mieli-Vergani, G., Bansal, S., Davison, S., Naik, S., Riordan, A., Shingadia, D., Tudor-Williams, G., Sira, J., Kelly, D. A., Ramsay, M. E., Doerholt, K., Hodges, S., Spray, C., Brown, M. and Tizzard, S. A.	2014	Epidemiology and clinical features of childhood chronic hepatitis b infection diagnosed in England
Ladino, Giulia Latgé Mangeli, Fernandes, Raquel Cristina Boff, Cunha, Ana Cristina Barros da and Monteiro, Luciana Ferreira	2023	Intervenções psicológicas necessárias: a prática como residente no serviço de medicina fetal
Ladzani, R., Peltzer, K. and Phaswana-Mafuya, N.	2010	Implementation of the National Programme for Prevention of Mother-To-Child Transmission of HIV: a Rapid Assessment in Cacadu District; South Africa
Laine, A., Bardakdjian, J., Prunelle, F., Maroja, F. E., Quelet, S., Girot, R. and Niakate, A.	2015	[The impact of screening sickle-cell carriers in the general population. A retrospective study in the Paris screening center]
Laine, A., Bardakdjian, J., Prunelle, F., Maroja, F. E., Quelet, S., Girot, R. and Niakate, A.	2015	The impact of screening sickle-cell carriers in the general population. A retrospective study in the Paris screening center
Lakeman, P., Plass, A. M. C., Henneman, L., Bezemer, P. D., Cornel, M. C. and ten Kate, L. P.	2009	Preconceptional ancestry-based carrier couple screening for cystic fibrosis and haemoglobinopathies: What determines the intention to participate or not and actual participation?
Lang, Colleen Walsh and Ross, Lainie Friedman	2010	Maternal attitudes about sickle cell trait identification in themselves and their infants
Lang, C. W. and Ross, L. F.	2010	Maternal attitudes about sickle cell trait identification in themselves and their infants
Lang, Colleen Walsh and Ross, Lainie Friedman	2010	Maternal attitudes about sickle cell trait identification in themselves and their infants
Lang, C. W., Ross, L. F., Lang, Colleen Walsh and Ross, Lainie Friedman	2010	Maternal attitudes about sickle cell trait identification in themselves and their infants
Lang, Colleen Walsh, Stark, Alex P., Acharya, Kruti and Ross, Lainie Friedman	2009	Maternal knowledge and attitudes about newborn screening for sickle cell disease and cystic fibrosis
Lang, C. W., Stark, A. P., Acharya, K. and Ross, L. F.	2009	Maternal knowledge and attitudes about newborn screening for sickle cell disease and cystic fibrosis
Lang, C. W., Stark, A. P., Acharya, K. and Ross, L. F.	2009	Maternal Knowledge and Attitudes About Newborn Screening for Sickle Cell Disease and Cystic Fibrosis
Langendorf, Tassiane F., Padoin, Stela Maris M., Vieira, Letícia B., Landerdahl, Maria Celeste and Hoffmann, Izabel Cristina	2011	Rede de apoio de mulheres que têm HIV: implicações na profilaxia da transmissão vertical
Langermans, Lisa-Marie, Cools, Wilfried, Van Limbergen, Ingrid, Gucciardo, Leonardo and Faron, Gilles	2021	Optimal timing to screen for asymptomatic bacteriuria during pregnancy: first vs. second trimester
Langlois, Sylvie, Ford, Jason C. and Chitayat, David	2008	Carrier screening for thalassemia and hemoglobinopathies in Canada
Lanzafame, M., Nardo, T., Ricotti, R., Pantaleoni, C., D'Arrigo, S., Stanzial, F., Benedicenti, F., Thomas, M. A., Stefanini, M., Orioli, D. and Botta, E.	2022	TFIIH stabilization recovers the DNA repair and transcription dysfunctions in thermo-sensitive trichothiodystrophy
Laosombat, V., Dissaneevate, S., Wongchanchailert, M. and Satayasevana, B.	2005	Neonatal anemia associated with Southeast Asian Ovalocytosis
Laosombat, Vichai, Dissaneevate, Supaporn, Wongchanchailert, Malai and Satayasevanaa, Benjamas	2005	Neonatal anemia associated with Southeast Asian ovalocytosis
Lau, Kin Tze, Leung, Yeung Tak, Fung, Yuen Tak, Chan, Lin Wai, Sahota, Daljit S. and Leung, Ngong Tse	2005	[Outcome of 1,355 consecutive transabdominal chorionic villus samplings in 1,351 patients]
Lau, K. T., Leung, Y. T., Fung, Y. T., Chan, L. W., Sahota, D. S. and Leung, N. T.	2005	Outcome of 1,355 consecutive transabdominal chorionic villus samplings in 1,351 patients
Lau, T. K., Leung, T. Y., Fung, T. Y., Chan, L. W., Sahota, D. S. and Leung, T. N.	2005	Outcome of 1355 consecutive transabdominal chorionic villus samplings in 1351 patients
Lawani, O. O., Shehata, N., Ray, J. G., Widdifield, J., Eze, P., Idemili, C. J. and Naimark, D. M.	2023	Direct Effect of Iron Deficiency Independent of Anemia on Adverse Perinatal Outcomes- a Scoping Review
Le, T. N., Adler, M. T., Ouillette, H., Berens, P. and Smith, J. A.	2017	Observational Case Series Evaluation of the Granisetron Transdermal Patch System (Sancuso) for the Management of Nausea/Vomiting of Pregnancy
Leahy, T. R., Gorman, W., Murphy, J. and et al.	2006	Haemoglobinopathy screening in a maternity hospital
Leahy, T. R., Gorman, W., Murphy, J. and McMahon, C.	2006	Haemoglobinopathy screening in an maternity hospital
Leahy, T. R., Gorman, W. A., Murphy, J. and McMahon, C. G.	2006	Haemoglobinopathy screening in an maternity hospital
Leal, Aline da Fonseca, Roese, Adriana and Sousa, Afra Suelene de	2012	Medidas de prevenção da transmissão vertical do HIV empregadas por mães de crianças o positivas
Leborgne-Samuel, Y., Janky, E., Venditelli, F., Salin, J., Daijardin, J. B., Couchy, B., Etienne-Julan, M. and Berchel, C.	2000	[Sickle cell anemia and pregnancy: review of 68 cases in Guadeloupe]
Leborgne-Samuel, Y., Janky, E., Venditelli, F., Salin, J., Daijardin, J. B., Couchy, B., Etienne-Julan, M. and Berchel, C.	2000	Pregnancy in sickle cell women: Review of 68 cases in Guadeloupe
Lebrun, A., Ceneston, N., Constanzo-Yanez, J., Chevrier, M. and Delage, G.	2013	Hemoglobin (HB) level, safe enough to qualify donors?
Lebrun, A., Myhal, G., Ceneston, N., Constanzo-Yanez, J. and Gregoire, Y.	2017	Transfusion of sickle cell anemia patients in quebec: Challenges and opportunities
Leflon, M., Rives-Feraille, A., Letailleur, M., Petrovic, C. H., Martin, B., Marpeau, L., Jardin, F., Aziz, M., Stamatoulas-Bastard, A., Dumont, L., Rondanino, C. and Rives, N.	2022	Experience, and gynaecological and reproductive health follow-up of young adult women who have undergone ovarian tissue cryopreservation
Leibowitz, R., Lewis, S., Emery, J., Massie, J., Delatycki, M. and Archibald, A.	2023	Reproductive genetic carrier screening: Views of participating Victorian general practitioners
Leibowitz, Ruth, Lewis, Sharon, Emery, Jon, Massie, John, Smith, Melanie, Delatycki, Martin and Archibald, Alison	2022	Reproductive genetic carrier screening for cystic fibrosis, fragile X syndrome and spinal muscular atrophy: patterns of community and healthcare provider participation in a Victorian screening program
Leite, Helder Camilo	2015	A capacitação dos enfermeiros e o processo da coleta do sangue do cordão umbilical e placentário: o caso da Maternidade Escola da UFRJ
Lemanek, K.	2012	The clinical utility of the PedsQL in adolescent and young adults with sickle cell disease
Leroy-Melamed, Maayan, Jacob, Seethal, Shew, Marcia L. and Kazmerski, Traci M.	2021	Provider Attitudes, Preferences, and Practices Regarding Sexual and Reproductive Health for Adolescents and Young Adults With Sickle Cell Disease
Leroy-Melamed, M., Jacob, S., Shew, M. L. and Kazmerski, T. M.	2021	Provider Attitudes, Preferences, and Practices Regarding Sexual and Reproductive Health for Adolescents and Young Adults With Sickle Cell Disease
Leroy-Melamed, Maayan, Jacob, Seethal, Shew, Marcia L. and Kazmerski, Traci M.	2021	Provider Attitudes, Preferences, and Practices Regarding Sexual and Reproductive Health for Adolescents and Young Adults With Sickle Cell Disease
Leroy-Melamed, Maayan, Jacob, Seethal, Shew, Marcia L. and Kazmerski, Traci M.	2021	Provider attitudes, preferences, and practices regarding sexual and reproductive health for adolescents and young adults with sickle cell disease
Leroy-Melamed, M., Jacob, S., Shew, M. L. and Kazmerski, T. M.	2021	Provider Attitudes, Preferences, and Practices Regarding Sexual and Reproductive Health for Adolescents and Young Adults With Sickle Cell Disease
Lewkowitz, A., Jae, G., Shen, L., Riester, J. and Del Toro, G.	2009	Creating sibling donors for hematopoietic cell transplantation in sickle cell disease: A study of patient and caregiver views
Li, Jian, Yan, Jin-Mei, Xie, Xing-Mei, Zhou, Jian-Ying, Li, Ru and Li, Dong-Zhi	2016	Consequences of Delayed Prenatal Diagnosis of beta-Thalassemia in Mainland China
Li, J., Yan, J. M., Xie, X. M., Zhou, J. Y., Li, R. and Li, D. Z.	2016	Consequences of Delayed Prenatal Diagnosis of beta-Thalassemia in Mainland China
Li, M., Hu, M., Yue, Z., Zhang, Y. and Yang, H.	2021	The interactive effects of non-alcoholic fatty liver disease and hemoglobin concentration in the first trimester on the development of gestational diabetes mellitus
Li, Y., Di Naro, E., Vitucci, A., Zimmermann, B., Holzgreve, W., Hahn, S., Li, Ying, Di Naro, Edoardo, Vitucci, Angeloantonio, Zimmermann, Bernhard, Holzgreve, Wolfgang and Hahn, Sinuhe	2005	Detection of paternally inherited fetal point mutations for beta-thalassemia using size-fractionated cell-free DNA in maternal plasma
Liem, Robert I., Cole, Allison H., Pelligra, Stephanie A., Mason, Maryann and Thompson, Alexis A.	2010	Parental attitudes toward research participation in pediatric sickle cell disease
Liem, R. I., Cole, A. H., Pelligra, S. A., Mason, M. and Thompson, A. A.	2010	Parental attitudes toward research participation in pediatric sickle cell disease
Liem, R. I., Cole, A. H., Pelligra, S. A., Mason, M. and Thompson, A. A.	2010	Parental attitudes toward research participation in pediatric sickle cell disease
Liem, R. I., Cole, A. H., Pelligra, S. A., Mason, M. and Thompson, A. A.	2010	Parental Attitudes Toward Research Participation in Pediatric Sickle Cell Disease
Lima, Ivana Cristina Vieira de, Galvão, Marli Teresinha Gimeniz, Paiva, Simone de Sousa and Brito, Daniele Mary Silva de	2011	Ações de promoção da saúde em serviço de assistênciaambulatorial especializada em hiv/aids
Linder, Valéria, Chaves, Simone Edi and Strapasson, Márcia Rejane	2016	Percepções de mulheres vivendo com o vírus da imunodeficiência humana acerca da impossibilidade de amamentar
Linton, E., Schrack, J., Kanter, J., Manwani, D., Little, J. A. and Lanzkron, S.	2023	Steady-State Hemoglobin Is Associated with Self-Reported Ability to Perform Challenging Physical Function Activities, but Not Global Physical Function in Individuals with Sickle Cell Anemia
Linton, Elizabeth A., Williams, Elizabeth C., Early, Macy L., Prince, Elizabeth, Stewart, Rosalyn W., Lanzkron, Sophie and Pecker, Lydia H.	2023	Family planning needs of young adults with sickle cell disease
Linton, E. A., Williams, E. C., Early, M. L., Prince, E., Stewart, R. W., Lanzkron, S. and Pecker, L. H.	2023	Family planning needs of young adults with sickle cell disease
Liu, Y., Ma, X., Huang, L. and He, F.	2024	Clinical analysis of 12 pregnancies complicated by hemoglobin H disease
Liyanage, A., Ratnayake, V., Pocock, C., Sedgewick, J., Horne, H. and Bajoria, R.	2013	Antenatal screening programme for haemoglobinopathy in a low prevalence area: Is it effective?
Lo Riso, L., Sanchez-Raga, J. M., Mnzava, D., Anton-Vazquez, V., Mlembe, S., Eichenberger, A., Kalinjuma, A., Ortuno, A., Ndege, R., Vanobberghen, F., Wilson, H. and Weisser, M.	2020	Telemedicine for the study of anaemia in HIV population in developing countries
Lo, W., Wang, H., Huang, T., Chang, C., Chang, H. and Hsu, C.	2009	Establishment of public cord blood bank in Taiwan: A 5 years experiment in healthbanks biotech company
Lobitz, S., Grosse, R., Jarisch, A., Tagliaferri, L., Oevermann, L., Hakimeh, D., Kulozik, A., Cario, H. and Kunz, J.	2018	Incidence and prevalence of Sickle cell disease
Lôbo, Ana Luiza Souza de Faria, Santos, Amuzza Aylla Pereira dos, Pinto, Laura Maria Tenório Ribeiro, Rodrigues, Sueli Terezinha Cruz, Lima, Marília Gabriela Teixeira and Bastos, Larissa Jucá Dantas	2018	Representações sociais de mulheres que vivem com o vírus da imunodeficiência humana e desejam engravidar
Locock, Louise and Kai, Joe	2008	Parents' experiences of universal screening for haemoglobin disorders: implications for practice in a new genetics era
Locock, L. and Kai, J.	2008	Parents' experiences of universal screening for haemoglobin disorders: Implications for practice in a new genetics era
Locock, L., Kai, J., Locock, Louise and Kai, Joe	2008	Parents' experiences of universal screening for haemoglobin disorders: implications for practice in a new genetics era
Logan, L., McPheron, M., Robertson, K., Sanchez, J., Saraf, A., Schulte, R., Skiles, J., Walsh, L. and Imel, E.	2022	Autosomal recessive osteopetrosis due to uniparental disomy of chromosome 16 with homozygosity for a novel variant in CLCN7
Loh, Y. D., Nor Akidah, M., Wan Mohd Hafez, W. H. and Masliza Hanuni, M. A.	2021	PRIMARY HYPERPARATHYROIDISM DURING PREGNANCY: A CASE REPORT
Long, Katie A., Thomas, Stephen B., Grubs, Robin E., Gettig, Elizabeth A. and Krishnamurti, Lakshmanan	2011	Attitudes and beliefs of African-Americans toward genetics, genetic testing, and sickle cell disease education and awareness
Long, K. A., Thomas, S. B., Grubs, R. E., Gettig, E. A. and Krishnamurti, L.	2011	Attitudes and beliefs of African-Americans toward genetics, genetic testing, and sickle cell disease education and awareness
Long, Katie A., Thomas, Stephen B., Grubs, Robin E., Gettig, Elizabeth A. and Krishnamurti, Lakshmanan	2011	Attitudes and beliefs of African-Americans toward genetics, genetic testing, and sickle cell disease education and awareness
Longo, F., Motta, I., Spasiano, A., Pinto, V. M., Gianesin, B., Gamberini, M. R., Ruffo, G. B., Barella, S., Rosso, R., Dalzotto, C., Mariani, R., Roberti, D., Vitucci, A., Fidone, C., Quaresima, M., Quota, A., Lisi, R., Massa, A., Campisi, S., Bonetti, F., Miano, M., Arcioni, F., Demichele, E., Ribersani, M., Bagnato, S., Gentile, M., Pitrolo, L., Putti, M. C., Voi, V., Gaglioti, C., Migonedeami…	2021	COVID-19 prevalence and mortality in a large italian hemoglobinopathies cohort
Longo, F., Roggero, S., Compagni, C. and Piga, A.	2009	Long term deferiprone induces iron deficiency in Friedreich ataxia patients
Lopez-Perez, Mary, Viwami, Firmine, Doritchamou, Justin, Ndam, Nicaise Tuikue and Hviid, Lars	2022	Natural Acquired Immunity to Malaria Antigens among Pregnant Women with Hemoglobin C Trait
Lopez-Perez, M., Viwami, F., Doritchamou, J., Ndam, N. T. and Hviid, L.	2022	Natural Acquired Immunity to Malaria Antigens among Pregnant Women with Hemoglobin C Trait
Lottenberg, R., Krywicki, R., Doad, G., Kabange, W., Modupe, M., Steele, G., McGriff, Z. K., Sirleaf, J. A., Kutlar, A., Gibson, R., Clair, B. and Lyon, M. L.	2014	Implementation of a community Hospital-based fast track pathway for the treatment of acute pain episodes in adults with sickle cell disease
Lu, P. J., Hung, M. C., Jackson, H. L., Kriss, J. L., Srivastav, A., Yankey, D., Santibanez, T. A., Lee, J. T., Meng, L., Razzaghi, H., Black, C. L., Elam-Evans, L. D. and Singleton, J. A.	2022	COVID-19 Vaccination and Intent for Vaccination of Adults With Reported Medical Conditions
Luuse, Arnold T., Alidu, Huseini, Mawuli, Mawusi Adepa, Mubarak, Abdul-Rahman and Gyan, Ben	2023	Do Blood group and Sickle cell trait protect against placental malaria?
Luuse, A. T., Alidu, H., Mawuli, M. A., Mubarak, A. R. and Gyan, B.	2023	Do Blood group and Sickle cell trait protect against placental malaria?
Lyon, M., Sturgis, L. C., Kutlar, A., Gibson, M., Lottenberg, R. and Gibson, R.	2014	Admission rates for an observation unit clinical pathway for the treatment of uncomplicated sickle cell disease vasoocclusive crisis
Maaoui, F., Moumni, I., Arboix-Calas, F., Safra, I. and Mnif, S.	2022	HEALTH LITERACY LEVEL ASSOCIATED WITH THALASSEMIA AMONG TUNISIAN'S YOUTH AND PROSPECTS FOR PRIMARY PREVENTION
Macdonald, J. J., Rees, J., Brody, G. H., Lei, M. K., Chen, Y. F., White, D. A. and King, A. A.	2009	Maternal depression is associated with adaptive skill deficits of children with sickle cell disease through parenting practices
Machin Garcia, S., Cutino Martinez, M., Svarch, E., Arencibia Nunez, A., Menendez Veitia, A., Hernandez Padron, C., Gutierrez Diaz, A. and Lam Diaz, R. M.	2014	Morbility and mortality of hemoglobinopathy sc at the Institute of Hematology and Immunology. Experience of 36 years
Madeira, Thaísa Santos, Oliveira-Cardoso, Érika Arantes and Santos, Manoel Antônio	2020	Luto antecipatório do cuidador familiar no transplante de células tronco-hematopoéticas
Maeno, Y., Himeno, W., Saito, A., Hiraishi, S., Hirose, O., Ikuma, M., Inamura, N., Kawataki, M., Mizukami, A., Ota, M., Shiraishi, H., Satomi, G. and Kato, H.	2005	Clinical course of fetal congenital atrioventricular block in the Japanese population: a multicentre experience
Magnussen, K. and Baag, M.	2011	First time donors with thalassemia trait in a blood bank outside the thalassemia belt
Mahmood, N., Jamil, S., Israr Ul, Haque, Mahmood, K., Haque, R. and Imran-Ul-Hasan, M.	2021	Frequency of Low Birth Weight in Pregnant Women with Anemia
Majumder, R. and Sen, G. P.	1990	Growth study of a nonpathogenic strain of Leishmania donovani with different nutrients
Makani, Julie, Cox, Sharon E., Soka, Deogratius, Komba, Albert N., Oruo, Julie, Mwamtemi, Hadija, Magesa, Pius, Rwezaula, Stella, Meda, Elineema, Mgaya, Josephine, Lowe, Brett, Muturi, David, Roberts, David J., Williams, Thomas N., Pallangyo, Kisali, Kitundu, Jesse, Fegan, Gregory, Kirkham, Fenella J., Marsh, Kevin and Newton, Charles R.	2011	Mortality in sickle cell anemia in Africa: a prospective cohort study in Tanzania
Makani, J., Cox, S. E., Soka, D., Komba, A. N., Oruo, J., Mwamtemi, H., Magesa, P., Rwezaula, S., Meda, E., Mgaya, J., Lowe, B., Muturi, D., Roberts, D. J., Williams, T. N., Pallangyo, K., Kitundu, J., Fegan, G., Kirkham, F. J., Marsh, K. and Newton, C. R.	2011	Mortality in sickle cell anemia in africa: A prospective cohort study in Tanzania
Malinowski, A. K., Dziegielewski, C., Keating, S. and et al.	2020	Placental histopathology in sickle cell disease: A descriptive and hypothesis-generating study
Malinowski, Ann Kinga, Dziegielewski, Claudia, Keating, Sarah, Parks, Tony, Kingdom, John, Shehata, Nadine, Rizov, Elyssa and D'Souza, Rohan	2020	Placental histopathology in sickle cell disease: A descriptive and hypothesis-generating study
Malinowski, A. K., Dziegielewski, C., Keating, S., Parks, T., Kingdom, J., Shehata, N., Rizov, E. and D'Souza, R.	2020	Placental histopathology in sickle cell disease: A descriptive and hypothesis-generating study
Malinowski, Ann Kinga, Dziegielewski, Claudia, Keating, Sarah, Parks, Tony, Kingdom, John, Shehata, Nadine, Rizov, Elyssa and D'Souza, Rohan	2020	Placental histopathology in sickle cell disease: A descriptive and hypothesis-generating study
Mallik, S., Chatterjee, C., Mandal, Pankaj K., Sardar, Jadab C., Ghosh, P. and Manna, N.	2010	Expenditure to treat thalassaemia: an experience at a tertiary care hospital in India
Mallik, S., Chatterjee, C., Mandal, P. K., Sardar, J. C., Ghosh, P. and Manna, N.	2010	Expenditure to Treat Thalassaemia: An Experience at a Tertiary Care Hospital in India
Mamsen, L. S., Anderson, R. A., Telfer, E. E., McLaughlin, M., Kelsey, T. W., Ernst, E., Macklon, K. T., Lund, A. M., Kristensen, S. G., Gook, D. A. and Andersen, C. Y.	2019	Fertility preservation by ovarian tissue freezing in patients with genetic and chromosomal disorders
Manchikanti, A., Grimes, D. A., Lopez, L. M. and Schulz, K. F.	2007	Steroid hormones for contraception in women with sickle cell disease
Manzoor, I. and Zakar, R.	2019	Sociodemographic determinants associated with parental knowledge of screening services for thalassemia major in Lahore
Mao, X.	1998	Chinese geneticists' views of ethical issues in genetic testing and screening: Evidence for eugenics in China
Mapipo, M., Maleti, A., Mwale, F., Silwimba, W., Likando, R., Mumbi, A. and Paul, D.	2024	Evaluation of donor blood discard rates in relation to transfusion transmissible infections in Muchinga province, Zambia
Marchetti, A., Sambruna, E., Aquilino, G., Ballardini, F., Gazzola, G., Leoni, C., Olivari, E., Cassinerio, E., Curcio, C., Graziadei, G., Migone De Amicis, M., Scaramellini, N., Cesaretti, C. and Motta, I.	2023	Evaluation of Couples at Risk for Hemoglobin Disorders in Italy: The Results of an 18-Month Retrospective Observational Single-Center Study
Mardiah, W., Setiabudiawan, B. and Mediani, H. S.	2021	The Role of Vitamin D in Stunting Prevention: A Literature Review
Mardy, Anne H., Chetty, Shilpa P. and Norton, Mary E.	2020	Maternal genetic disorders and fetal development
Marin, Lauro Juliano, Cunha, Aldo Albuquerque, Aquino, Victor Hugo and Figueiredo, Luiz Tadeu Moraes	2004	The use of qualitative and quantitative polymerase chain reactions for diagnosis of cytomegalovirus infections in bone marrow and kidney transplant recipients
Martin, C., Segall-Gutierrez, P., Corley, P., Opper, N., Mishell, D. and Johnson, C.	2012	Perceived counseling regarding contraception and pregnancy among women with sickle cell disease
Martin, R. M., Howell, P. and Rangajaran, D.	2015	Care of the sickle cell parturient after caesarean Section
Martínez Meyer, C. A., Ottonello, M., Scavuzzo, F. C., Galan, H., Cedrato, A. E., Vaccaro, J. and Albores, J. M.	1971	Asociación de dicloxacilina y hetacilina en pediatría. Valoración clínica, bacteriológica y de tolerancia hemática, hepática y renal en 80 niños
Martinez-Nieto, J., Vinuesa, L., De La Fuente-Gonzalo, F., Ropero, P., Gonzalez, F., Anguita, E., Perez, B., Fontanes, E., Villegas, A. and Diaz-Mediavilla, J.	2012	Improvement of genetic diagnosis in a-thalassemia patients: MLPA detection of eleven alterations in the aa globin cluster (including three novel deletions)
Martiny, Patrícia Borba, de-Paris, Fernanda, Machado, Alice Beatriz Mombach Pinheiro, Mello, Ricardo Obalski de, Senger, Martha Bergman, Corrêa, Maria Clara Medina, Werres Junior, Luiz Carlos and Souza, Carolina Fischinger Moura de	2011	Comparison of the performance of polymerase chain reaction and pp65 antigenemia for the detection of human cytomegalovirus in immunosuppressed patients
Marun Chagin, J. N., Davd Tarud, G. J., Jimenez, Y. P., Barcenas Narvaez, W. A., Salazar, R. D., Molina, D. I., Villanueva, J. D., Duque, J. G., Mejia, C. and Rubio Marin, A. C.	2015	Identification of incident cases of gaucher disease in patients consulting for splenomegaly and/or thrombocytopenia in specialized medical services in Colombia through the use of a selection algorithm
Masese, R. V., Bulgin, D., Preiss, L., Knisely, M., Stevenson, E., Hankins, J. S., Treadwell, M., King, A. A., Gordeuk, V. R., Kanter, J., Gibson, R., Glassberg, J. A., Tanabe, P. and Shah, N.	2020	Predictors of maternal morbidity among participants enrolled in the sickle cell disease implementation consortium registry
Masese, R. V., Bulgin, D., Preiss, L., Knisely, M., Stevenson, E., Hankins, J. S., Treadwell, M., King, A. A., Gordeuk, V. R., Kanter, J., Gibson, R., Glassberg, J. A., Tanabe, P. and Shah, N.	2020	Predictors of Maternal Morbidity Among Participants Enrolled in the Sickle Cell Disease Implementation Consortium Registry
Mason, K., Gibson, F., Gardner, R. A., Serjeant, B. and Serjeant, G. R.	2016	Prevention of sickle cell disease: observations on females with the sickle cell trait from the Manchester project, Jamaica
Masood, M. S., Hussain, M. and Rashid, I.	2023	Knowledge, Attitude, and Practices of Parents of Beta Thalassemia Patients inal Article
Mathias, M. D., Zhang, S., Rogers, Z. R., Buchanan, G. R., Nero, A. C. and McCavit, T. L.	2014	Survival into adulthood in sickle cell disease from the dallas newborn cohort
Matiri, Evelyn, Pied, Erika, Velez, Olivia, Cantor, David and Galloway, Rae	2015	Improving Iron-Folic Acid and Calcium Supplementation Compliance through Counseling, Reminder Cards and Cell Phone Messages in Kenya
Mattei, Greici Naiara, Schapko, Taís Regina, Mantovani, Gabriela Denadai, Silva, Wilton José de Carvalho and Baggio, Maria Aparecida	2023	Repercussões da pandemia da covid-19 na assistência à parturiente: olhar da enfermagem
Matthiesson, Hannah K., Berdoukas, Vasili and Briganti, Esther M.	2023	Experiences, Knowledge Gaps and Information Needs of Women in Australia with Transfusion Dependent Thalassaemia in Regard to Fertility and Pregnancy
Matthiesson, H. K., Berdoukas, V. and Briganti, E. M.	2023	Experiences, Knowledge Gaps and Information Needs of Women in Australia with Transfusion Dependent Thalassaemia in Regard to Fertility and Pregnancy
Matthiesson, Hannah K., Berdoukas, Vasili and Briganti, Esther M.	2023	Experiences, Knowledge Gaps and Information Needs of Women in Australia with Transfusion Dependent Thalassaemia in Regard to Fertility and Pregnancy
Matthiesson, Hannah K., Berdoukas, Vasili and Briganti, Esther M.	2023	Experiences, knowledge gaps and information needs of women in australia with transfusion dependent thalassaemia in regard to fertility and pregnancy
Matthiesson, H. K., Berdoukas, V. and Briganti, E. M.	2023	Experiences, Knowledge Gaps and Information Needs of Women in Australia with Transfusion Dependent Thalassaemia in Regard to Fertility and Pregnancy
Mayo-Gamble, T. L., Middlestadt, S. E., Lin, H. C., Cunningham-Erves, J., Barnes, P. and Jackson, P. B.	2018	Identifying Factors Underlying the Decision for Sickle Cell Carrier Screening Among African Americans Within Middle Reproductive Age
Mazuze, Bento Saloio Daniel, Borges, Thayna Davi de Souza, Lobo, Natália Lemes Sixel, Vázquez, Pedro Araújo, Langa, Stella Manhiça and Polejack, Larissa	2023	Vozes silenciadas: vivências de pessoas que convivem com HIV na província de Gaza, Moçambique
Mazuze, Bento Saloio Daniel, Borges, Thayná Davi de Souza and Selemane, Joaquim Mário	2022	Dispositivo materno perante a condição de mulheres em amamentação que vivem com HIV
Mbunya, S. M., Njuguna, F., Kilach, C., Kirui, J. K., Greist, A., Betbadal, A., Jacob, S. A., Vik, T. and Severance, T.	2022	The Next Step in Telehealth Education in a Low-Income Setting: Implementing a Project Echo for Sickle Cell Disease
McCaw-Binns, Affette and Asnani, Monika	2024	Reliability of self-reported data from the 2011 Ja-Kids birth cohort study: demographic, social, obstetric history, medical and outcome indicators
McCaw-Binns, A. M., Campbell, L. V. and Spence, S. S.	2018	The evolving contribution of non-communicable diseases to maternal mortality in Jamaica, 1998-2015: a population-based study
McCaw-Binns, A. M., Campbell, L. V. and Spence, S. S.	2018	The evolving contribution of non-communicable diseases to maternal mortality in Jamaica, 1998-2015: a population-based study
McCaw‐Binns, A. M., Campbell, L. V., Spence, S. S. and McCaw-Binns, A. M.	2018	The evolving contribution of non-communicable diseases to maternal mortality in Jamaica, 1998-2015: a population-based study
McDaniel, Brandon T.	2017	Understanding stability and change in daily coparenting: Predictors and outcomes in families with young children
McFarlane, A., Padmore, R., Keeney, M. and Raby, A.	2012	Recommendations of the QMP-LS committee for utilization of pre-natal HB H inclusion body screening for the identification of alpha thalassemia
McKernon, W. L., Holmbeck, G. N., Colder, C. R., Hommeyer, J. S., Shapera, W. and Westhoven, V.	2001	Longitudinal study of observed and perceived family influences on problem-focused coping behaviors of preadolescents with spina bifida
Mecabo, G., Yamamoto, M., Kimura, E. Y. S., Guirao, F. P. and Figueiredo, M. S.	2014	Hydroxycarbamide is related with higher expression of band-3 and CD59 in sickle erythrocytes
Meda, E., Magesa, P., Makani, J., Marlow, T., Davis, B., Glanville, J., Roberts, D., Qureshi, A. K. and Reid, C.	2011	Frequency of red cell antibody alloimmunization in patients with sickle cell disease at Muhimbili National Hospital Dar-es-Salaam, Tanzania
Medeiros, Diego da Silva and Jorge, Maria Salete Bessa	2018	A invenção da vida na gestação: viver com HIV/aids e a produção do cuidado
Meher, S., Patel, D. K., Patel, S., Purohit, P., Dehury, S., Bishwal, S. C., Padhan, B. and Das, K.	2012	Epidemiology of beta thalassemia trait in western Odisha
Meier, E. R., Byrnes, C., Martin, B., Tumburu, L., Lee, Y. T., Luban, N. L. C. and Miller, J. L.	2015	Early pathogenesis of sickle cell anemia: Absolute reticulocyte counts are correlated with increased detection of CD36+ reticulocytes during the first two years of postnatal life
Mejía-Montilla, Jorly, Villasmil, Nadia Reyna, Reyna-Villasmil, Eduardo and Ramírez-Fernández, Andreina	2023	Micronutrientes en el tratamiento de la infertilidad tratamiento de la infertilidad masculina idiopática
Mendoza, R., Salaya-Ruffert, M. S., Del Rosario, E. A. and Colacion, J.	2022	Cardiac findings in patients 6-60 months of age with acute malnutrition at West Visayas State University Medical Center: A preliminary study
Mercadanti, M., Caleffi, A. and Monica, C.	2007	Incidence of hemoglobinopathies in a "non-endemic" area
Merz, L. E., Chaitoff, A., Weyand, A. C., Fralick, M. and Sholzberg, M.	2023	Evaluating Sex-Based Hemoglobin Reference Intervals Using Strict Definitions of Health
Messina, G., Colombo, E., Cassinerio, E., Cesaretti, C., Marcon, A., Zanaboni, L., Baldini, M. and Cappellini, M. D.	2010	Pregnant women affected by thalassemia major: a controlled study of traits and personality
Meyappan, J. D., Lampl, M. and Hsu, L. L.	2005	Parents' assessment of risk in sickle cell disease treatment with hydroxyurea
Meyappan, J. D., Lampl, M. and Hsu, L. L.	2005	Parents' assessment of risk in sickle cell disease treatment with hydroxyurea
Miller, J. E., Gaboda, D. and Davis, D.	2001	Early childhood chronic illness: comparability of maternal reports and medical records
Miller, J. E., Gaboda, D. and Davis, D.	2001	Early childhood chronic illness: comparability of maternal reports and medical records
Milln, J. M. and Nakimuli, A.	2019	Medical complications in pregnancy at Mulago Hospital, Uganda's national referral hospital
Mintaah, S., Anto, E. O., Boadu, W. I. O., Sackey, B., Boateng, L. A., Ansah, E., Korsah, E. E., Frimpong, J., Tamakloe, V. C. K. T., Selleh, P. K., Afrifa, D. A., Saasi, A. R., Senu, E., Duah, L. A., Opoku, S., Amoah, J. P., Adu, P., Boachie, J., Nyamekye, D. A., Sackey, D. S., Wiafe, Y. A. and Addai-Mensah, O.	2023	Coagulation Factors and Natural Anticoagulants as Surrogate Markers of Preeclampsia and Its Subtypes: A Case-Control Study in a Ghanaian Population
Modell, B., Harris, R., Lane, B., Khan, M., Darlison, M., Petrou, M., John, O., Layton, M. and Varnavides, L.	2000	Informed choice in genetic screening for thalassaemia during pregnancy: Audit from a national confidential inquiry
Moerdler, S., Fraint, E., Silver, E., Dolan, S. M., Demasio, K. A., Roth, M. E., Manwani, D. and Morrone, K. A.	2019	Prenatal Hemoglobinopathy Screening Practices: Areas for Improvement
Moerdler, S., Fraint, E., Silver, E., Dolan, S. M., Demasio, K. A., Roth, M. E., Manwani, D. and Morrone, K. A.	2019	Prenatal hemoglobinopathy screening practices: Areas for improvement
Moerdler, S., Morrone, K., Roth, M., Silver, E., McKee, M., Dolan, S. and Demasio, K.	2018	Differing prenatal hemoglobinopathy screening practices: How can the pediatric hematologist intervene?
Mohamed, M., Pratt, R., Telfer, P. and Kaya, B.	2012	Acute pain management protocols in adult sickle cell patients-audit of observation frequency following administration of opiate analgesia
Mohamed, R., Padrick, S. L., Ravi, R., Callaway, T., Strouse, J. J. and Oyedeji, C. I.	2023	Experiences with Working: A Letter from Older Adults with Sickle Cell Disease
Mohamed, S., Otigbah, C. and Thompson, L.	2013	Outcome of invasive prenatal testing in a university teaching hospital a retrospective audit
Mohammed, I. A., Hendi, S. A. and Naji, A. Z.	2018	Evaluation of immunological and biochemical background for the occurrence of dental caries in B-thalassemic patients
Mohanty, D.	2014	The past, present and future of hemoglobinopathies in India
Mohanty, D., Das, K., Misra, K. and Investigator, P.	2011	Newborn screening for sickle cell disease & congenital hypothyroidism in western Orissa
Mombo, L. E., Makosso, L. K., Bisseye, C. and et al.	2021	Acceptability of neonatal sickle cell disease screening among parturient women at the Paul Moukambi Regional Hospital in rural Eastern Gabon, Central Africa
Mombo, Landry Erik, Makosso, Lionel Kevin, Bisseye, Cyrille, Mbacky, Kevin, Setchell, Joanna M. and Edou, Apollinaire	2021	Acceptability of neonatal sickle cell disease screening among parturient women at the Paul Moukambi Regional Hospital in rural Eastern Gabon, Central Africa
Mombo, L. E., Makosso, L. K., Bisseye, C., Mbacky, K., Setchell, J. M. and Edou, A.	2021	Acceptability of neonatal sickle cell disease screening among parturient women at the Paul Moukambi Regional Hospital in rural Eastern Gabon, Central Africa
Mombo, Landry Erik, Makosso, Lionel Kevin, Bisseye, Cyrille, Mbacky, Kevin, Setchell, Joanna M. and Edou, Apollinaire	2021	Acceptability of neonatal sickle cell disease screening among parturient women at the Paul Moukambi Regional Hospital in rural Eastern Gabon, Central Africa
Mombo, L. E., Makosso, L. K., Bisseye, C., Mbacky, K., Setchell, J. M. and Edou, A.	2021	Acceptability of neonatal sickle cell disease screening among parturient women at the Paul Moukambi Regional Hospital in rural Eastern Gabon, Central Africa
Monika, Mari, I. S., Maheshwari, M., Shaikh, S., Syed, Q. S. and Kumar, B.	2021	Effects of Novel Coronavirus 2019 Infection on Antenatal Hematological Parameters in Pregnant Women
Moniz, Adrianne, Santos, Manoel Antônio dos, Nascimento, Lucila Castanheira and Oliveira-Cardoso, Érika Arantes de	2022	Bone Marrow Transplantation: bereavement due to the impact of bodily and psychosocial changes from the perspective of adolescent recipients and their parents
Monteiro, Wagner Ferreira, Travassos, Márcia Cristine Pires, Ferreira, Darlisom Sousa, Gonçalves, Maria Jacirema Ferreira, Honorato, Eduardo Jorge SantAna, Teixeira, Elizabeth and Oliveira, Denize Cristina de	2021	Representações sociais do hiv/aids para profissionais de saúde em contexto amazônico: diferentes escolaridades e seus consensos
Montironi, Ramona, Cupaiolo, Roberto, Kadji, Caroline, Badr, Dominique A., Deleers, Marie, Charles, Valerie, Vanderhulst, Julien, El Kenz, Hanane and Jani, Jacques C.	2022	Management of sickle cell disease during pregnancy: experience in a third-level hospital and future recommendations
Montironi, R., Cupaiolo, R., Kadji, C., Badr, D. A., Deleers, M., Charles, V., Vanderhulst, J., El Kenz, H. and Jani, J. C.	2022	Management of sickle cell disease during pregnancy: experience in a third-level hospital and future recommendations
Montironi, R., Cupaiolo, R., Kadji, C. and et al.	2022	Management of sickle cell disease during pregnancy: experience in a third-level hospital and future recommendations
Moradabadi, Ali Safari, Alavi, Azin, Eftekhaari, Tasnim Eqbal and Dadipoor, Sakineh	2015	The Reproductive Behavior of Families with Thalassemic Children in Hormozgan
Moradi, K., Aznab, M., Biglari, M., Shafieenia, S., Azimi, A., Bijari, N. and Alibakhshi, R.	2020	Molecular Genetic Analysis of alpha-Thalassemia in Hamadan Province, West Iran
Moreno, Cirlei Célia Sanchez	2004	Mães HIV positivo: o dilema da não amamentação em uma perspectiva fonemenológica social
Morikawa, Mamoru, Sugiyama, Takashi, Sagawa, Norimasa, Hiramatsu, Yuji, Ishikawa, Hiroshi, Hamada, Hiromi, Kameda, Takashi, Hara, Emiko, Toda, Shigeru and Minakami, Hisanori	2017	Perinatal mortality in Japanese women diagnosed with gestational diabetes mellitus and diabetes mellitus
Morrison, B., Hamilton, P. and Reid, M.	2016	Effect of hydroxyurea on recurrent ischemic priapism in jamaican men with sickle cell disease
Morrison, D. D., Grant, A. and Jordan, L.	2011	Assessing the nutrition status of women with sickle cell disease enrolled in the WIC program at the Juanita Mann Community Clinic in Liberty City, Florida using a dietary intake questionnaire: A needs assessment
Morrison, T., Wilcox, I., Luo, H. Y., Steinberg, M. H. and Chui, D. H. K.	2014	Characterization of a transcript found within the HBS1L-MYB Intergenic Region
Morsman, E., Ryan, K. and Byrd, L.	2012	Sickle cell disease and pregnancy-a 5 year audit of cases managed at a tertiary referral unit within the north west
Moskowitz, Judith Tedlie, Butensky, Ellen, Harmatz, Paul, Vichinsky, Elliott, Heyman, Melvin B., Acree, Michael, Wrubel, Judith, Wilson, Leslie and Folkman, Susan	2007	Caregiving time in sickle cell disease: psychological effects in maternal caregivers
Moskowitz, J. T., Butensky, E., Harmatz, P., Vichinsky, E., Heyman, M. B., Acree, M., Wrubel, J., Wilson, L. and Folkman, S.	2007	Caregiving time in sickle cell disease: Psychological effects in maternal caregivers
Moskowitz, J. T., Butensky, E., Harmatz, P., Vichinsky, E., Heyman, M. B., Acree, M., Wrubel, J., Wilson, L. and Folkman, S.	2007	Caregiving time in sickle cell disease: psychological effects in maternal caregivers
Moskowitz, J. T., Butensky, E., Harmatz, P., Vichinsky, E., Heyman, M. B., Acree, M., Wrubel, J., Wilson, L. and Folkman, S.	2007	Caregiving time in sickle cell disease: Psychological effects in maternal caregivers
Mostafa M, Awny, Mahmoud S, Hammouda, Mahmoud, El Sheikh, Farssan, Salam and Khaled, El Shafey	2005	Predictability of neonatal infection in cases of preterm premature rupture of membranes by interleukin-6 estimation: antenatal bed side test from vaginal fluid versus neonatal serum testing at birth and after 24 hours
Mou, Jinsong, Zhou, Haishan, Feng, Zhangui, Huang, Shiya, Wang, Zhaohui, Zhang, Chaoyu and Wang, Yudong	2023	A Case-Control Study of the Factors Associated with Anemia in Chinese Children Aged 3-7 years Old
Mou, J., Zhou, H., Feng, Z., Huang, S., Wang, Z., Zhang, C. and Wang, Y.	2023	A Case-Control Study of the Factors Associated with Anemia in Chinese Children Aged 3-7 years Old
Moudi, Zahra and Miri-Moghaddam, Ebrahim	2017	Decisions Regarding Pregnancy Termination Due to beta-Thalassemia Major: a Mixed-Methods Study in Sistan and Baluchestan, Iran
Moudi, Z. and Miri-Moghaddam, E.	2017	Decisions Regarding Pregnancy Termination Due to beta-Thalassemia Major: a Mixed-Methods Study in Sistan and Baluchestan, Iran
Moudi, Zahra and Miri-Moghaddam, Ebrahim	2017	Decisions Regarding Pregnancy Termination Due to β-Thalassemia Major: a Mixed-Methods Study in Sistan and Baluchestan, Iran
Moudi, Zahra and Miri-Moghaddam, Ebrahim	2017	Decisions regarding pregnancy termination due to β-thalassemia major: A mixed-methods study in Sistan and Baluchestan, Iran
Moudi, Z. and Miri-Moghaddam, E.	2017	Decisions Regarding Pregnancy Termination Due to β-Thalassemia Major: a Mixed-Methods Study in Sistan and Baluchestan, Iran
Moudi, Z., Tabatabaei, S. M., Mollashahi, S. S. and Zaboli, M.	2022	Study Factors Involved in Maternal Deaths Attributed to COVID-19 in a Disadvantaged Area in Southeast of Iran
Moura, Edilene Lins de	2002	Transmissão vertical do HIV: percepção e ações da gestante soropositiva
Mowatt, Lizette, Ajanaku, Ayodeji and Knight-Madden, Jennifer	2019	Knowledge, beliefs and practices regarding sickle cell eye disease of patients at the sickle cell unit, Jamaica
Mowatt, L., Ajanaku, A. and Knight-Madden, J.	2019	Knowledge, beliefs and practices regarding sickle cell eye disease of patients at the sickle cell unit, Jamaica
Mudiyanse, R.	2006	Thalassemia treatment and prevention in Uva Province, Sri Lanka: A public opinion survey
Mudiyanse, Rasnayaka M.	2006	Thalassemia treatment and prevention in Uva Province, Sri Lanka: a public opinion survey
Mukhopadhyay, C. K., Mazumder, B. and Fox, P. L.	2000	Role of hypoxia-inducible factor-1 in transcriptional activation of ceruloplasmin by iron deficiency
Mukhopadhyay, C. K., Mazumder, B. and Fox, P. L.	2000	Role of hypoxia-inducible factor-1 in transcriptional activation of ceruloplasmin by iron deficiency
Mulla-Ali, D. H., Kuo, K. H. M., Sermer, M. and McLeod, A.	2011	The relationship between pre-pregnancy sickle cell disease-specific complications and maternal and fetal outcomes in sickle cell disease pregnancies
Munung, Nchangwi Syntia, Kamga, Karen Kengne, Treadwell, Marsha J., Dennis-Antwi, Jemima, Anie, Kofi A., Bukini, Daima, Makani, Julie and Wonkam, Ambroise	2024	Perceptions and preferences for genetic testing for sickle cell disease or trait: a qualitative study in Cameroon, Ghana and Tanzania
Munung, Nchangwi Syntia, Kamga, Karen Kengne, Treadwell, Marsha J., Dennis-Antwi, Jemima, Anie, Kofi A., Bukini, Daima, Makani, Julie and Wonkam, Ambroise	2024	Perceptions and preferences for genetic testing for sickle cell disease or trait: a qualitative study in Cameroon, Ghana and Tanzania
Munung, N. S., Kamga, K. K., Treadwell, M. J., Dennis-Antwi, J., Anie, K. A., Bukini, D., Makani, J. and Wonkam, A.	2024	Perceptions and preferences for genetic testing for sickle cell disease or trait: a qualitative study in Cameroon, Ghana and Tanzania
Murray, C. J. L., Abraham, J., Ali, M. K., Alvarado, M., Atkinson, C., Baddour, L. M., Bartels, D. H., Benjamin, E. J., Bhalla, K., Birbeck, G., Bolliger, I., Burstein, R., Carnahan, E., Chen, H., Chou, D., Chugh, S. S., Cohen, A., Colson, K. E., Cooper, L. T., Couser, W., Criqui, M. H., Dabhadkar, K. C., Dahodwala, N., Danaei, G., Dellavalle, R. P., Des Jarlais, D. C., Dicker, D., Ding, E. L., D…	2013	The State of US health, 1990-2010: Burden of diseases, injuries, and risk factors
Murtagh, Caroline M. and Katulamu, Charles	2021	Motivations and deterrents toward blood donation in Kampala, Uganda
Murtagh, C. M. and Katulamu, C.	2021	Motivations and deterrents toward blood donation in Kampala, Uganda
Murtagh, Caroline M. and Katulamu, Charles	2021	Motivations and deterrents toward blood donation in Kampala, Uganda
Murtagh, Caroline M. and Katulamu, Charles	2021	Motivations and deterrents toward blood donation in Kampala, Uganda
Murtagh, C. M. and Katulamu, C.	2021	Motivations and deterrents toward blood donation in Kampala, Uganda
N, R. H., Jain, A., Agarwal, P., Fernandes, S., Misquita, O., Kini, P., Sharma, R., Nadkarni, A., Madkaikar, M. and Manglani, M. V.	2018	Common Mutations of beta-Thalassemia - A Changing Arena!
Nabae, Koji, Satoh, Hiroshi, Nishiura, Hiroshi, Tanaka-Taya, Keiko, Okabe, Nobuhiko, Oishi, Kazunori, Matsumoto, Kunichika and Hasegawa, Tomonori	2014	Estimating the risk of parvovirus B19 infection in blood donors and pregnant women in Japan
Nagata, Kouji, Masumoto, Kouji, Tesiba, Risa, Esumi, Genshirou, Tsukimori, Kiyomi, Norio, Wake and Taguchi, Tomoaki	2009	Outcome and treatment in an antenatally diagnosed congenital cystic adenomatoid malformation of the lung
Naghavi, M., Abajobir, A. A., Abbafati, C., Abbas, K. M., Abd-Allah, F., Abera, S. F., Aboyans, V., Adetokunboh, O., Arnlov, J., Afshin, A., Agrawal, A., Kiadaliri, A. A., Ahmadi, A., Ahmed, M. B., Aichour, A. N., Aichour, I., Aichour, M. T. E., Aiyar, S., Al-Eyadhy, A., Alahdab, F., Al-Aly, Z., Alam, K., Alam, N., Alam, T., Alene, K. A., Ali, S. D., Alizadeh-Navaei, R., Alkaabi, J. M., Alkerwi, …	2017	Global, regional, and national age-sex specific mortality for 264 causes of death, 1980-2016: a systematic analysis for the Global Burden of Disease Study 2016
Naghavi, M., Wang, H., Lozano, R., Davis, A., Liang, X., Zhou, M., Vollset, S. E., Abbasoglu Ozgoren, A., Abdalla, S., Abd-Allah, F., Abdel Aziz, M. I., Abera, S. F., Aboyans, V., Abraham, B., Abraham, J. P., Abuabara, K. E., Abubakar, I., Abu-Raddad, L. J., Abu-Rmeileh, N. M. E., Achoki, T., Adelekan, A., Ademi, Z., Adofo, K., Adou, A. K., Adsuar, J. C., Arnlov, J., Agardh, E. E., Akena, D., Al …	2015	Global, regional, and national age-sex specific all-cause and cause-specific mortality for 240 causes of death, 1990-2013: A systematic analysis for the Global Burden of Disease Study 2013
Naghavi, M., Wang, H. D., Lozano, R., Davis, A., Liang, X. F., Zhou, M. G., Vollset, S. E., Ozgoren, A. A., Abdalla, S., Abd-Allah, F., Aziz, M. I. A., Abera, S. F., Aboyans, V., Abraham, B., Abraham, J. P., Abuabara, K. E., Abubakar, I., Abu-Raddad, L. J., Abu-Rmeileh, N. M. E., Achoki, T., Adelekan, A., Ademi, Z. N., Adofo, K., Adou, A. K., Adsuar, J. C., Ärnlov, J., Agardh, E. E., Akena, D., A…	2015	Global, regional, and national age-sex specific all-cause and cause-specific mortality for 240 causes of death, 1990-2013: a systematic analysis for the Global Burden of Disease Study 2013
Nahata, Leena, Caltabellotta, Nicole M., Ball, Kyle, O'Brien, Sarah H. and Creary, Susan E.	2018	Desire for parenthood and reproductive health knowledge in adolescents and young adults with sickle cell disease and their caregivers
Nahata, L., Caltabellotta, N. M., Ball, K., O'Brien, S. H. and Creary, S. E.	2018	Desire for parenthood and reproductive health knowledge in adolescents and young adults with sickle cell disease and their caregivers
Nahata, Leena, Caltabellotta, Nicole M., Ball, Kyle, O'Brien, Sarah H., Creary, Susan E. and O'Brien, Sarah H.	2018	Desire for parenthood and reproductive health knowledge in adolescents and young adults with sickle cell disease and their caregivers
Nahla M, Abdel Sammd, Samy M.M, Selim and Bakir H, Suzan	2003	Value of PCR in the detection of B-thalassemia gene mutations among silents heterozygous carriers: a mulit-stage study
Naik, R. P., Haywood Jr, C., Streiff, M. B. and Lanzkron, S.	2013	Venous thromboembolism incidence in the cooperative study of sickle cell disease: The untold story
Najimi, Mohamed, Bennis, Mohamed, Moyse, Emmanuel and Chigr, Fatiha	2001	Distribution of delta sleep-inducing peptide in the newborn and infant human hypothalamus: an immunohistochemical study
Namestnikova, D., Gubskiy, I., Larina, E., Krasilnikova, L., Shamanova, M., Rodkevich, M., Agaronyan, N., Zaitseva, E., Platitsin, I., Myasnikov, N., Shamalov, N. and Gubsky, L.	2017	Tia and stroke in pregnancy and puerperium: Case characteristics, acute treatment and outcome
Narang, S., Sharma, P. and Timpo, E.	2022	Awareness of Sickle Cell Disease Among Adolescents and Young Adults
Narang, S., Sharma, P. and Timpo, E.	2023	AWARENESS OF SICKLE CELL DISEASE AMONG ADOLESCENTS AND YOUNG ADULTS
Nascimento Pedrosa, Evelyne, Medeiros Corrêa, Maria Suely, Carneiro Gomes Ferreira, Ana Laura, da Silva Sousa, Caroline Eloisa, Alves da Silva, Rayane and Impieri Souza, Ariani	2021	Contraception and reproductive planning from the perspective of women with sickle cell disease
Naseem, Sajida, Ahmed, Suhaib and Vahidy, Farhaan	2008	Impediments to prenatal diagnosis for beta thalassaemia: experiences from Pakistan
Naseem, S., Ahmed, S. and Vahidy, F.	2008	Impediments to prenatal diagnosis for beta thalassaemia: Experiences from Pakistan
Naseem, S., Ahmed, S. and Vahidy, F.	2008	Impediments to prenatal diagnosis for beta thalassaemia: experiences from Pakistan
Naseem, S., Ghazanfar, H. and Rashid, S.	2016	Knowledge practice gap in prenatal diagnosis for beta Thalassemia an overview from Pakistan
Nathalie, F., Jestin, M., Vexiau, D., Chevillon, F., De Latour, R. P., Robin, M., De Fontbrune, F. S., Xhaard, A., Michonneau, D., Boissel, N., Poirot, C. and Dhedin, N.	2019	Sexual life, fertility and ovarian function in women after allogeneic hematopoietic stem cell transplant
Nathalie, F., Jestin, M., Vexiau, D., Chevillon, F., Peffault de Latour, R., Robin, M., Sicre de Fontbrune, F., Xhaard, A., Michonneau, D., Boissel, N., Poirot, C. and Dhedin, N.	2019	Sexual Life, Fertility and Ovarian Function in Women after Allogeneic Hematopoietic Stem Cell Transplant
Naz, A. and Khanzada, M.	2021	Cocktail of inherited hemostatic and red cell disorders in unrelated families of interior sindh
Naz, A., Masood, T., Saqlain, N., Samad, N. and Shamsi, T.	2020	Always ask relevant questions to patients might be they tell you the diagnosis
Naz, Suraiya, Rehman, Shoaib Ur, Shakeel, Muhammad, Rehman, Hazir, Hussain, Masroor and Haider, Ayesha	2020	Molecular Heterogeneity of beta-Thalassemia in the Kohat Region, Khyber Pakhtunkhwa Province, Pakistan
Naz, S., Rehman, S. U., Shakeel, M., Rehman, H., Hussain, M. and Haider, A.	2020	Molecular Heterogeneity of beta-Thalassemia in the Kohat Region, Khyber Pakhtunkhwa Province, Pakistan
Nazlican, Ersin, Celenk, Ozlem, Kerkez, Bayram, Demirhindi, Hakan, Akbaba, Muhsin and Kiremitci, Mustafa	2013	Evaluation of married haemoglobinopathic carrier couples for prevention of haemoglobinopathic births
Nazlican, E., Celenk, O., Kerkez, B., Demirhindi, H., Akbaba, M. and Kiremitci, M.	2013	Evaluation of married haemoglobinopathic carrier couples for prevention of haemoglobinopathic births
Nazlıcan, Ersin, Çelenk, Özlem, Kerkez, Bayram, Demirhindi, Hakan, Akbaba, Muhsin and Kiremitçi, Mustafa	2013	Evaluation of Married Haemoglobinopathic Carrier Couples for Prevention of Haemoglobinopathic Births
Neitzel, D., Glass, S., Leahey, J. and Faulkner, N.	2019	Carrier screening: should evaluating more genes be the standard of care?
Nelson, S., Yi, J., Bendel-Stenzel, E., Luca, D. and Heisel-Kurth, M.	2010	Iron-induced hemolysis in preterm infants
New, H., Stanworth, S., Lowe, D. and Grant-Casey, J.	2011	National comparative audit of the use of red cells in neonates and children
Newland, J. A.	2002	Factors influencing transition in a pediatric setting: middle and late adolescents with sickle cell disease
Ngim, C. F., Ibrahim, H., Abdullah, N., Lai, N. M., Tan, R. K. M., Ng, C. S. and Ramadas, A.	2019	A web-based educational intervention module to improve knowledge and attitudes towards thalassaemia prevention in Malaysian young adults
Ngim, C. F., Ibrahim, H., Lai, N. M. and Ng, C. S.	2015	A single centre study on birth of children with transfusion-dependent thalassaemia in Malaysia and reasons for ineffective prevention
Ngim, C. F., Lai, N. M. and Ibrahim, H.	2013	Counseling for prenatal diagnosis and termination of pregnancy due to thalassemia major: a survey of health care workers' practices in Malaysia
Ngim, C. F., Lai, N. M. and Ibrahim, H.	2013	Counseling for prenatal diagnosis and termination of pregnancy due to thalassemia major: A survey of health care workers' practices in Malaysia
Ngim, C. F., Lai, N. M. and Ibrahim, H.	2013	Counseling for prenatal diagnosis and termination of pregnancy due to thalassemia major: a survey of health care workers' practices in Malaysia
Ngim, C. F., Lai, N. M. and Ibrahim, H.	2013	Counseling for prenatal diagnosis and termination of pregnancy due to thalassemia major: a survey of health care workers' practices in Malaysia
Ngim, C. F., Lai, N. M., Ibrahim, H. and Ratnasingam, V.	2013	Attitudes towards prenatal diagnosis and abortion in a multi-ethnic country: A survey among parents of children with thalassaemia major in Malaysia
Ngo, S., Van Elslande, H., Lahary, A., Kerleau, J. M. and Levesque, H.	2017	Knowledge of sickle-cell disease in Haute-Normandie, socio-demographic context and health characteristics: Interest of the implementation of a patient education in sickle cell disease
Ngoie, Serge Muleka, Mulenga, Philippe, Mukuku, Olivier, Kakisingi, Christian Ngama, Sangwa, Cedrick Milindi, Nawej, Pascal Tshimwang, Mwamba, Claude Mulumba, Ngoy, Dophra Nkulu and Manda Muteta, Faustin Wa Pa	2017	[Chronic kidney disease: associated factors, etiologies, clinical and biological parameters at Lubumbashi city in Democratic Republic of Congo]
Ngoie, S. M., Mulenga, P., Mukuku, O., Kakisingi, C. N., Sangwa, C. M., Nawej, P. T., Mwamba, C. M., Ngoy, D. N. and Muteta, F. W. P. M.	2017	Chronic kidney disease: Associated factors, etiologies, clinical and biological parameters at lubumbashi city in democratic republic of congo
Nguyen, Hoa Van, Sanchaisuriya, Kanokwan, Nguyen, Dung, Phan, Hoa Thi Thuy, Siridamrongvattana, Sirivara, Sanchaisuriya, Pattara, Fucharoen, Supan, Fucharoen, Goonnapa and Schelp, Frank P.	2013	Thalassemia and hemoglobinopathies in Thua Thien Hue Province, Central Vietnam
Nguyen, H. V., Sanchaisuriya, K., Nguyen, D., Phan, H. T. T., Siridamrongvattana, S., Sanchaisuriya, P., Fucharoen, S., Fucharoen, G. and Schelp, F. P.	2013	Thalassemia and Hemoglobinopathies in Thua Thien Hue Province, Central Vietnam
Nguyen, M., Truong, A., Mazza, G. and Nguyen, B.	2022	eP461: Barriers to prenatal genetic testing for male partners at a Los Angeles County public teaching hospital
Nichols, E., Pettrone, K., Vickers, B., Gebrehiwet, H., Surek-Clark, C., Leitao, J., Amouzou, A., Blau, D. M., Bradshaw, D., Abdelilah, E. M., Groenewald, P., Munkombwe, B., Mwango, C., Notzon, F. S., Odhiambo, S. B. and Scanlon, P.	2022	Mixed-methods analysis of select issues reported in the 2016 World Health Organization verbal autopsy questionnaire
Nicolle, S., Jackson, N., Radi, K., Newbold, J., Vafadar-Isfahani, B., Smith, J. and Scrivens, J.	2013	Evaluation of mass spectrometry based approaches for the diagnosis of hemoglobinopathies
Nika, E. R., Mabiala Babela, J. R., Moyen, E., Kambourou, J., Lombet, L., Mouanga Mpolo, P. and Moyen, G.	2016	[Psychosocial issues of mothers whose children have sickle cell disease]
Nika, E. R., Mabiala Babela, J. R., Moyen, E., Kambourou, J., Lombet, L., Mouanga Mpolo, P. and Moyen, G.	2016	Psychosocial issues of mothers whose children have sickle cell disease
Nittaya, Srisutthikamol, Kasara, Sripichyakan, Chavee, Baosoung and Pimpaporn, Klunklin	2021	Refining Woman-Centered Care in Prenatal Screening and Diagnosis for Thalassemia: A Qualitative Descriptive Study among Northeastern Thai Women
Nnachi, O. C., Umeokonkwo, A. A., Okoye, H. C., Ekwe, A. N., Akpa, C. O. and Okoye, A. E.	2023	Acceptability of Newborn Screening for Sickle Cell Disease among Post-Partum Mothers in Abakaliki, South East Nigeria
Nnodu, Obiageli E., Oron, Assaf P., Sopekan, Alayo, Akaba, Godwin O., Piel, Frederic B. and Chao, Dennis L.	2021	Child mortality from sickle cell disease in Nigeria: a model-estimated, population-level analysis of data from the 2018 Demographic and Health Survey
Nnodu, Obiageli E., Oron, Assaf P., Sopekan, Alayo, Akaba, Godwin O., Piel, Frederic B. and Chao, Dennis L.	2021	Child mortality from sickle cell disease in Nigeria: a model-estimated, population-level analysis of data from the 2018 Demographic and Health Survey
Nnodu, O. E., Oron, A. P., Sopekan, A., Akaba, G. O., Piel, F. B. and Chao, D. L.	2021	Child mortality from sickle cell disease in Nigeria: a model-estimated, population-level analysis of data from the 2018 Demographic and Health Survey
Noke, M. and Ulph, F.	2014	Young adults' pre-existing knowledge of cystic fibrosis and sickle cell diseases: implications for newborn screening
Noll, R. B.	2011	Human evolutionary response to trauma (HEART)
Notarangelo, L. D., Agostini, A., Samperi, P., Barone, A., Arcioni, F., Pegoraro, A., Filippini, B., Nardi, M., Del Vecchio, G. C., Sainati, L., Masera, N., Casini, T., Giordano, P., Colombatti, R. and Russo, G.	2018	Hbs/beta+ thalassemia patients living in Italy: A survey of "mild" SCD patients
Notice, B., Soffer, E., Xiang, Y., Tickle, K., Gee, B. E., Sidonio, R. F. and Batsuli, G.	2022	Assessment of Menstrual Health and Bleeding Symptoms in Adolescent Girls and Young Women with Sickle Cell Disease
Nuñez López, Nínive, Nova Bonet, Yaima, Suárez Aguiar, Aida María, Alonso Padilla, Laymit, Morgado Gamboa, Yordanca and López Marín, Laura	2020	Marcadores morfológicos de hipoxia en el riñón fetal con insuficiencia placentaria tratado con neuro-EPO: estudio en ratas
Nwabuko, O. C. and Okoh, A. D.	2015	Retrospective survey of sickle cell disease in pregnancy in a Niger-delta Nigerian tertiary health center
Nwaneri, M. O., Osei-Akoto, A. and Brabin, B. J.	2009	External evaluation of Newborn screening for sickle cell disease in Ghana
Nwaneri, M. O., Osei-Akoto, A. and Brabin, B. J.	2009	External evaluation of Newborn screening for sickle cell disease in Ghana
Nwegbu, Maxwell M., Isa, Hezekiah A., Nwankwo, Biyaya B., Okeke, Chinedu C., Edet-Offong, Uduak J., Akinola, Norah O., Adekile, Adekunle D., Aneke, John C., Okocha, Emmanuel C., Ulasi, Thomas, Abjah, Usman, Ugwu, Ngozi I., Okolo, Angela A., Madu, Anazoeze, Emodi, Ifeoma, Girei, Ahmed, Balogun, Taiwo M., Diaku-Akinwumi, Ijeoma N., Ohiaeri, Chinatu, Brown, Biobele J., Olaniyi, John A., Hassan, Abdu…	2017	Preliminary Evaluation of a Point-of-Care Testing Device (SickleSCAN TM) in Screening for Sickle Cell Disease
Nwegbu, M. M., Isa, H. A., Nwankwo, B. B., Okeke, C. C., Edet-Offong, U. J., Akinola, N. O., Adekile, A. D., Aneke, J. C., Okocha, E. C., Ulasi, T., Abjah, U., Ugwu, N. I., Okolo, A. A., Madu, A., Emodi, I., Girei, A., Balogun, T. M., Diaku-Akinwumi, I. N., Ohiaeri, C., Brown, B. J., Olaniyi, J. A., Hassan, A., Awwalu, S., Okoh, D. A. and Nnodu, O. E.	2017	Preliminary Evaluation of a Point-of-Care Testing Device (SickleSCANTM) in Screening for Sickle Cell Disease
Nzewi, E.	2001	Malevolent ogbanje: recurrent reincarnation or sickle cell disease?
Nzewi, E.	2001	Malevolent Ogbanje: Recurrent reincarnation or sickle cell disease?
Nzewi, E.	2001	Malevolent <i>Ogbanje</i>:: recurrent reincarnation or sickle cell disease?
O'Malley, E. G., Popivanov, P., Fergus, A., Tan, T. and Byrne, B.	2016	Maternal near miss: What lies beneath?
O'Suoji, C., Mason, M., Thompson, A. A. and Liem, R. I.	2011	Suitability of existing providers as the medical home for children with sickle cell disease
Oakley, Laura L., Awogbade, Moji, Brien, Sarah, Briley, Annette, Chorozoglou, Maria, Drasar, Emma, Johns, Jemma, Rhodes, Elizabeth, Robinson, Vicky, Seed, Paul, Sharif, Joseph, Singh, Claire, Telfer, Paul, Thompson, Hilary, Watt-Coote, Ingrid, Howard, Jo and Oteng-Ntim, Eugene	2020	Serial prophylactic exchange blood transfusion in pregnant women with sickle cell disease (TAPS-2): study protocol for a randomised controlled feasibility trial
Oakley, L. L., Awogbade, M., Brien, S., Briley, A., Chorozoglou, M., Drasar, E., Johns, J., Rhodes, E., Robinson, V., Seed, P., Sharif, J., Singh, C., Telfer, P., Thompson, H., Watt-Coote, I., Howard, J. and Oteng-Ntim, E.	2020	Serial prophylactic exchange blood transfusion in pregnant women with sickle cell disease (TAPS-2): Study protocol for a randomised controlled feasibility trial
Oakley, Laura L., Awogbade, Moji, Brien, Sarah, Briley, Annette, Chorozoglou, Maria, Drasar, Emma, Johns, Jemma, Rhodes, Elizabeth, Robinson, Vicky, Seed, Paul, Sharif, Joseph, Singh, Claire, Telfer, Paul, Thompson, Hilary, Watt-Coote, Ingrid, Howard, Jo and Oteng-Ntim, Eugene	2020	Serial prophylactic exchange blood transfusion in pregnant women with sickle cell disease (TAPS-2): study protocol for a randomised controlled feasibility trial
Obaseki, Darlington Ewaen, Akoria, Obehi Aituaje, Mokogwu, Ndubuisi, Omuemu, Casimir Erhunmwun, Okwara, Benson Uchechukwu and Ogboghodo, Esohe Olivia	2020	Staff risks stratification in preparation for COVID-19 in a tertiary healthcare facility in Nigeria
Obaseki, D. E., Akoria, O. A., Mokogwu, N., Omuemu, C. E., Okwara, B. U. and Ogboghodo, E. O.	2020	Staff risks stratification in preparation for COVID-19 in a tertiary healthcare facility in Nigeria
Oberoi, A., Clarke, A. R., Kazmerski, T. M., Jacob, S. A. and Leroy-Melamed, M.	2023	Current Practice in Counseling about Sickle Cell Disease-Modifying Therapy and Sexual and Reproductive Health
Oberoi, A. R., Jacob, S. A., Kazmerski, T. M., Fassel, H. and Leroy-Melamed, M.	2022	Clinical Perspectives Regarding Sexual and Reproductive Health for Adolescents and Young Adults with Sickle Cell Disease
Ochoa-Manjarrés, María Teresa, Gaitán-Duarte, Hernando Guillermo, Caicedo, Sidia, Gómez, Berta and Pérez, Freddy	2016	Introducción de pruebas rápidas para sífilis y VIH en el control prenatal en Colombia: análisis cualitativo
Ochocinski, Dominik, Dalal, Mansi, Black, L. Vandy, Carr, Silvana, Lew, Judy, Sullivan, Kevin and Kissoon, Niranjan	2020	Life-Threatening Infectious Complications in Sickle Cell Disease: A Concise Narrative Review
Ochocinski, D., Dalal, M., Black, L. V., Carr, S., Lew, J., Sullivan, K. and Kissoon, N.	2020	Life-Threatening Infectious Complications in Sickle Cell Disease: A Concise Narrative Review
Ofifinni, O. O. and Ibisomi, L.	2021	Exploring the need for preconception care: the pregnancy experiences of women with pre-existing medical conditions in Ibadan, Nigeria
Oguntoye, Anne O., Eades, Nyema T., Aldossary, Dalal, Kuenzli, Grace, Gehling, Gina, Ezenwa, Miriam O., Johnson-Mallard, Versie, Yao, Yingwei, Gallo, Agatha M. and Wilkie, Diana J.	2022	Tailored Parenting Plans of Young Adults With Sickle Cell Disease or Sickle Cell Trait
Oguntoye, A. O., Eades, N. T., Aldossary, D., Kuenzli, G., Gehling, G., Ezenwa, M. O., Johnson-Mallard, V., Yao, Y., Gallo, A. M. and Wilkie, D. J.	2022	Tailored Parenting Plans of Young Adults With Sickle Cell Disease or Sickle Cell Trait
Oguntoye, Anne O., Eades, Nyema T., Aldossary, Dalal, Kuenzli, Grace, Gehling, Gina, Ezenwa, Miriam O., Johnson-Mallard, Versie, Yao, Yingwei, Gallo, Agatha M. and Wilkie, Diana J.	2022	Tailored Parenting Plans of Young Adults With Sickle Cell Disease or Sickle Cell Trait
Oguntoye, A. O., Eades, N. T., Aldossary, D., Kuenzli, G., Gehling, G., Ezenwa, M. O., Johnson-Mallard, V., Yao, Y. W., Gallo, A. M. and Wilkie, D. J.	2022	Tailored Parenting Plans of Young Adults With Sickle Cell Disease or Sickle Cell Trait
Ojiambo, M. T.	2023	The transatlantic fight against sickle cell disease: an interview with Marie Ojiambo
Ojifinni, Oludoyinmola O. and Ibisomi, Latifat	2021	Exploring the need for preconception care: the pregnancy experiences of women with pre-existing medical conditions in Ibadan, Nigeria
Ojifinni, O. O. and Ibisomi, L.	2021	Exploring the need for preconception care: the pregnancy experiences of women with pre-existing medical conditions in Ibadan, Nigeria
Ojifinni, O. O. and Ibisomi, L.	2021	Exploring the need for preconception care: the pregnancy experiences of women with pre-existing medical conditions in Ibadan, Nigeria
Ojifinni, Oludoyinmola O. and Ibisomi, Latifat	2021	Exploring the need for preconception care: the pregnancy experiences of women with pre-existing medical conditions in Ibadan, Nigeria
Ojifinni, Oludoyinmola O. and Ibisomi, Latifat	2022	Health Care Providers Perceptions About Preconception Care in Ibadan, Southwest Nigeria: A Qualitative Study
Ojifinni, O. O. and Ibisomi, L.	2022	Health Care Providers Perceptions About Preconception Care in Ibadan, Southwest Nigeria: A Qualitative Study
Ojifinni, Oludoyinmola O. and Ibisomi, Latifat	2022	Health Care Providers Perceptions About Preconception Care in Ibadan, Southwest Nigeria: A Qualitative Study
Ojifinni, Oludoyinmola O. and Ibisomi, Latifat	2022	Health care providers perceptions about preconception care in Ibadan, southwest Nigeria: A qualitative study
Ojifinni, O. O. and Ibisomi, L.	2022	Health Care Providers Perceptions About Preconception Care in Ibadan, Southwest Nigeria: A Qualitative Study
Okocha, Chide E., Ezeama, Nkiru N., Aneke, John C., Onubogu, Chinyere U., Okafor, Charles I. and Egbunike, Chijioke G.	2017	Knowledge and attitude of donating and using cord blood for transfusion among patients attending Nnamdi Azikiwe University Teaching Hospital, Nnewi, South East Nigeria
Okocha, Chide E., Ezeama, Nkiru N., Aneke, John C., Onubogu, Chinyere U., Okafor, Charles I. and Egbunike, Chijioke G.	2017	Knowledge and attitude of donating and using cord blood for transfusion among patients attending Nnamdi Azikiwe University Teaching Hospital, Nnewi, South East Nigeria
Oktay, G.	2016	Approach to dysfunction of hemoglobin: Case reports
Okyere, R., Ampomah, M. O., Achempim-Ansong, G., Laari, L., Ohene, L. A. and Atkin, K.	2024	Sickle cell disease awareness and perception among Christian religious leaders in Accra Metropolis: a qualitative study
Olabode, J. O. and Shokunbi, W. A.	2006	Types of crises in sickle cell disease patients presenting at the haematology day care unit (HDCU), University College Hospital (UCH), Ibadan
Olabode, J. O. and Shokunbi, W. A.	2006	Types of crises in sickle cell disease patients presenting at the haematology day care unit (HDCU), University College Hospital (UCH), Ibadan
Olamijulo, Joseph A., Olorunfemi, Gbenga and Okunola, Halimat	2022	Trends and causes of maternal death at the Lagos University teaching hospital, Lagos, Nigeria (2007-2019)
Olamijulo, J. A., Olorunfemi, G. and Okunola, H.	2022	Trends and causes of maternal death at the Lagos University teaching hospital, Lagos, Nigeria (2007-2019)
Olamijulo, J. A., Olorunfemi, G. and Okunola, H.	2022	Trends and causes of maternal death at the Lagos University teaching hospital, Lagos, Nigeria (2007-2019)
Olamijulo, Joseph A., Olorunfemi, Gbenga and Okunola, Halimat	2022	Trends and causes of maternal death at the Lagos University teaching hospital, Lagos, Nigeria (2007-2019)
Olatunbosun, O. A., Abasiattai, A. M., Bassey, E. A., James, R. S., Ibanga, G. and Morgan, A.	2014	Prevalence of anaemia among pregnant women at booking in the university of Uyo teaching hospital, Uyo, Nigeria
Olatunya, Oladele Simeon, Babatola, Adefunke Olarinre, Ogundare, Ezra Olatunde, Olofinbiyi, Babatunde Ajayi, Lawal, Olubunmi Adeola, Awoleke, Jacob Olumuyiwa, Aduloju, Olusola Peter, Daramola, Alaba Olanrewaju, Emmanuel, Eyitayo Ebenezer, Olajuyin, Oyebanji Anthony, Komolafe, Akinwumi Kolawole and Olaleye, Abiola Olukayode	2020	Perceptions and Practice of Early Diagnosis of Sickle Cell Disease by Parents and Physicians in a Southwestern State of Nigeria
Olatunya, O. S., Babatola, A. O., Ogundare, E. O., Olofinbiyi, B. A., Lawal, O. A., Awoleke, J. O., Aduloju, O. P., Daramola, A. O., Emmanuel, E. E., Olajuyin, O. A., Komolafe, A. K. and Olaleye, A. O.	2020	Perceptions and Practice of Early Diagnosis of Sickle Cell Disease by Parents and Physicians in a Southwestern State of Nigeria
Olatunya, Oladele Simeon, Babatola, Adefunke Olarinre, Ogundare, Ezra Olatunde, Olofinbiyi, Babatunde Ajayi, Lawal, Olubunmi Adeola, Awoleke, Jacob Olumuyiwa, Aduloju, Olusola Peter, Daramola, Alaba Olanrewaju, Emmanuel, Eyitayo Ebenezer, Olajuyin, Oyebanji Anthony, Komolafe, Akinwumi Kolawole and Olaleye, Abiola Olukayode	2020	Perceptions and Practice of Early Diagnosis of Sickle Cell Disease by Parents and Physicians in a Southwestern State of Nigeria
Oliveira, João Antonio de	2020	O cuidado de crianças e adolescentes após o transplante de medula óssea: vivências de mães
Oloyede, O. A., Olaide, A. and Onyinye, N.	2014	Clinical and laboratory experience of chorionic villous sampling in Nigeria
Oloyede, O. A., Olaide, A. and Onyinye, N.	2014	Clinical and laboratory experience of chorionic villous sampling in Nigeria
Oludarei, G. O. and Ogili, M. C.	2013	Knowledge, attitude and practice of premarital counseling for sickle cell disease among youth in Yaba, Nigeria
Oluwole, E. O., Okoye, C. D., Ogunyemi, A. O., Olowoselu, O. F. and Oyedeji, O. A.	2022	Knowledge, attitude and premarital screening practices for sickle cell disease among young unmarried adults in an urban community in Lagos, Nigeria
Oluwole, O., Owusu-Ansah, A., Mehdi Nouraie, S. and Novelli, E. M.	2020	The impact of hydroxyurea use on cognitive functioning of children with sickle cell disease in Ghana
Oluwole, O., owusu-Ansah, A., Nouraie, S. M. and Novelli, E. M.	2020	The Impact of Hydroxyurea Use on Cognitive Functioning of Children with Sickle Cell Disease in Ghana
Oluwole, O. B., Noll, R. B., Winger, D. G., Akinyanju, O. and Novelli, E. M.	2016	Cognitive functioning in children from Nigeria with sickle cell anemia
Olwi, D., Merdad, L. and Ramadan, E.	2016	Knowledge of genetics and attitudes toward genetic testing among college students in Saudi Arabia
Olwi, D., Merdad, L. and Ramadan, E.	2016	Knowledge of Genetics and Attitudes toward Genetic Testing among College Students in Saudi Arabia
Omole, O. B., Torlutter, M. and Akii, A. J.	2021	Preanaesthetic assessment and managemenin the context of the district hospital
Onwudiwe, C., Barbosa, Z., Gardezi, A., Felemegos, G., Azad, F. and Grodman, H.	2021	Awareness of sickle cell status among adolescents and caregivers in an inner-city community hospital
Oriji, Peter Chibuzor, Kiridi, Enefia Kelvin, Kiridi, Emily Gabriel Enefia, Chibundu, Obiora, Obagah, Lukman, Ugwoegbu, Johnpatrick Uchenna, Ubom, Akaninyene Eseme, Bosrotsi, Panebi Yao, Addah, Abednigo Ojanerohan and Adesina, Adedotun Daniel	2023	Sonographic Evaluation of Maternal Renal Echogenicity in Healthy Pregnant Women in the Niger Delta Region of Nigeria
Oriji, P. C., Kiridi, E. K., Kiridi, E. G. E., Chibundu, O., Obagah, L., Ugwoegbu, J. U., Ubom, A. E., Bosrotsi, P. Y., Addah, A. O. and Adesina, A. D.	2023	Sonographic Evaluation of Maternal Renal Echogenicity in Healthy Pregnant Women in the Niger Delta Region of Nigeria
Orimbo, J., Awandu, S. S., Muhonja, F., Owili, P. and Omondi, D.	2024	High acceptability of newborn screening for sickle cell disease among post-natal mothers in western Kenya
Orji, E. O., Ogunlola, I. O. and Onwudiegwu, U.	2002	Brought-in maternal deaths in south-west Nigeria
Orji, E. O., Ogunlola, I. O. and Onwudiegwu, U.	2002	Brought-in maternal deaths in south-west Nigeria
Orji, E. O., Ogunlola, I. O. and Onwudiegwu, U.	2002	Brought-in maternal deaths in south-west Nigeria
Ortel, T. L., James, A. H., Thames, E. H., Moore, K. D. and Greenberg, C. S.	2000	Assessment of primary hemostasis by PFA-100 analysis in a tertiary care center
Otasowie, C., Pearse, A., Gilmour-Hamilton, C., Dasaolu, F., Fordwor, K., Sinclair, M., Igbineweka, N., Njoku, S., Hayes, S., Atoyebi, W. and Roy, N.	2022	What's in a name? Patients want us to rethink 'sickle cell disease'
Oteng-Ntim, E., Oakley, L. L., Robinson, V., Brien, S., Joseph, J., Sharif, J., McCabe, L., Thompson, H., Awogbade, M., Johns, J., Brunetta, D. M. and Seed, P. T.	2024	Prophylactic exchange transfusion in sickle cell disease pregnancy: A TAPS2 feasibility randomized controlled trial
Oteri, E. and Sodhi, V.	2014	Anaesthetic management of sickle cell disease in pregnancy: An audit of practice in a tertiary referral centre
Ouedraogo, S., Koura, G. K., M, A. Ccrombessi, Massougbodji, A. and Cot, M.	2011	Insights into the impact of malaria in pregnant women and their infants Maternal anaemia at first antenatal visit: Prevalence and aetiology in a West African malaria endemic area
Ousterout, D. G., Perez-Pinera, P., Brown, M. T. and Gersbach, C. A.	2012	Genetic correction of dystrophin by engineered nucleases
Owoo, Francesca and Tadros, Eman	2021	The lived experiences of caregivers of children with sickle cell disease: A phenomenological study
Owoo, Francesca and Tadros, Eman	2022	The Lived Experiences of Caregivers of Children with Sickle Cell Disease: A Phenomenological Study
Owoo, F. and Tadros, E.	2022	The Lived Experiences of Caregivers of Children with Sickle Cell Disease: A Phenomenological Study
Owusu, L. B., Zakaria, A. F. S., Fordjour, P., Dzangmah, G. D., Emikpe, A. O. and Dwumfour, C. K.	2023	Morbidity and outcomes of pregnancy among women with sickle cell Disease: A Cross-Sectional study AT Korle-Bu Teaching Hospital, Ghana
Oyedeji, C. I., Faldowski, R., Morey, M., Padrick, S., Mohamed, R. E., Ravi, R., Subramaniam, A. and Strouse, J. J.	2022	Characterizing Frailty in Adults with Sickle Cell Disease Using Frailty Phenotype
Oyedeji, C. I., Oyesanya, T., Gray, N. and Strouse, J. J.	2020	Barriers and facilitators of advance care planning for older adults with sickle cell disease
Oyedeji, C. I., Oyesanya, T., Gray, N. and Strouse, J. J.	2020	Barriers and Facilitators of Advance Care Planning for Older Adults with Sickle Cell Disease
Oyelese, Y., Blitzer, D., Santolaya, J. L., Canterino, J. and Santolaya-Forgas, J.	2014	Predictors of perinatal death in patients admitted to the hospital for placental abruption
Pairwuti, S.	1991	Pap smear examinations in women with near-term pregnancy
Paiva, Eny Dórea	2007	Experiência de enfermeiras que atuam na coleta de células-tronco de sangue de cordão umbilical
Paiva, Simone de Sousa and Galvão, Marli Teresinha Gimeniz	2004	Sentimentos diantes da não amanentação de gestantes e puérperas soropositivas para HIV
Paludo, Isadora Cristina Putti, Olesiak, Luisa da Rosa and Quintana, Alberto Manuel	2021	Idosos soropositivos: a construção de significados para o envelhecimento com HIV/Aids
Pan, H. F., Long, G. F., Li, Q., Feng, Y. N., Lei, Z. Y., Wei, H. W., Huang, Y. Y., Huang, J. H., Lin, N., Xu, Q. Q., Ling, S. Y., Chen, X. J. and Huang, T.	2007	Current status of thalassemia in minority populations in Guangxi, China
Pan, H. F., Long, G. F., Li, Q., Feng, Y. N., Lei, Z. Y., Wei, H. W., Huang, Y. Y., Huang, J. H., Lin, N., Xu, Q. Q., Ling, S. Y., Chen, X. J. and Huang, T.	2007	Current status of thalassemia in minority populations in Guangxi, China
Pande, V., Maroo, M., Reddy, S. S., Jonnalagadda, A., Jadhav, R. and Agarkhedkar, S. R.	2023	Clinical Pattern of Non Nutritional Anemia in Children with Severe Anemia in the Age Group of 6 Months to 5 Years in Western Maharashtra
Papadopoulou, C. I., Sifakakis, I. and Tournis, S.	2024	Metabolic Bone Diseases Affecting Tooth Eruption: A Narrative Review
Paradkar, Mayuri N., Mejia, Idalia, Abraheem, Rasha, Marroquin Leon, Esaul, Firdous, Afreen, Barroso, Maria Jimena, Sampathkumar, Dexith Kumar and Morani, Zoya	2024	Assessing the Impact of Hematological Changes in Pregnancy on Maternal and Fetal Death: A Narrative Review
Pardo-Landrove, M. J., Lopez-Calvino, B., Manuel, J., Fernandez-Albalat, S. L. M., Otero-Santiago, M., Einoder-Moreno, M., Pertega-Diaz, S., Seoane-Pillado, T. and Pita-Fernandez, S.	2012	Study of patients with influenza A (H1N1) in the pandemic period (2009-2010)
Parveen, N., Shaikh, F., Siddiqui, E. and Abbasi, M.	2019	Different attributing factors of anemia among pregnant women
Pastore, Y., Luce Bourquin, M. and Brunner, S.	2011	Look beyond the scope: Lessons from a low oxygen saturation?
Patamasingh Na Ayudhaya, O., Kittikraisak, W., Phadungkiatwatana, P., Hunt, D. R., Tomyabatra, K., Chotpitayasunondh, T., Galang, R. R., Chang, K., Brummer, T., Puttanavijarn, L., Malek, P., Dawood, F. S. and Mott, J. A.	2024	Evaluation of cesarean delivery rates and factors associated with cesarean delivery among women enrolled in a pregnancy cohort study at two tertiary hospitals in Thailand
Patterson, C. A., Barakat, L. P., Henderson, P. K., Nall, F., Westin, A., Dampier, C. D. and Hsu, L. L.	2011	Comparing abstract numerical and visual depictions of risk in survey of parental assessment of risk in sickle cell hydroxyurea treatment
Paula, Meliana Gisleine de, Dell'Agnolo, Cátia Millene, Carvalho, Maria Dalva de Barros and Pelloso, Sandra Marisa	2015	Enfrentamento de puérperas HIV positivas relacionado ao ato de não amamentar
Paulukonis, Susan T., Eckman, James R., Snyder, Angela B., Hagar, Ward, Feuchtbaum, Lisa B., Mei, Zhou, Grant, Althea M. and Hulihan, Mary M.	2016	Defining Sickle Cell Disease Mortality Using a Population-Based Surveillance System, 2004 through 2008
Pecker, Lydia H. and Cameron, Katie	2024	Sickle cell disease and infertility risks: implications for counseling and care of affected girls and women
Pecker, L. H. and Cameron, K.	2024	Sickle cell disease and infertility risks: implications for counseling and care of affected girls and women
Pecker, Lydia H., Hussain, Sarah, Lanzkron, Sophie, Tao, Xueting, Thaler, Katrina, Burke, Anne E. and Whaley, Natalie	2021	Women with sickle cell disease report low knowledge and use of long acting reversible contraception
Pecker, L. H., Hussain, S., Lanzkron, S., Tao, X., Thaler, K., Burke, A. E. and Whaley, N.	2021	Women with sickle cell disease report low knowledge and use of long acting reversible contraception
Pecker, Lydia H., Hussain, Sarah, Lanzkron, Sophie, Tao, Xueting, Thaler, Katrina, Burke, Anne E. and Whaley, Natalie	2021	Women with sickle cell disease report low knowledge and use of long acting reversible contraception
Pecker, L. H., Maher, J., Mitchell, C., Facadio-Anterno, M., Lanzkron, S. and Christianson, M.	2020	Evaluating ovarian reserve in women with sickle cell disease
Pecker, L. H., Sharma, D., Nero, A., Paidas, M. J., Ware, R. E., James, A. H. and Smith-Whitley, K.	2021	Knowledge gaps in reproductive and sexual health in girls and women with sickle cell disease
Pecker, L. H., Sharma, D., Nero, A., Paidas, M. J., Ware, R. E., James, A. H. and Smith-Whitley, K.	2021	Knowledge gaps in reproductive and sexual health in girls and women with sickle cell disease
Pedrosa, Evelyne Nascimento, Correa, Maria Suely Medeiros, Ferreira, Ana Laura Carneiro Gomes, Sousa, Caroline Eloisa da Silva, Silva, Rayane Alves da and Souza, Ariani Impieri	2021	Contraception and reproductive planning from the perspective of women with sickle cell disease
Pedrosa, E. N., Correa, M. S. M., Ferreira, A. L. C. G., Sousa, C. E. D. S., Silva, R. A. D. and Souza, A. I.	2021	Contraception and reproductive planning from the perspective of women with sickle cell disease
Pepe, A., Pistoia, L., Missere, M., Righi, R., Vallone, A., Fina, P., Renne, S., Riva, A., Vitucci, A., Massei, F., Pasin, F. M. and Meloni, A.	2021	Impact of the COVID-19 pandemic in the MR availability for iron overloaded patients
Pereira, Leonardo, Jenkins, Thomas M. and Berghella, Vincenzo	2003	Conventional management of maternal red cell alloimmunization compared with management by Doppler assessment of middle cerebral artery peak systolic velocity
Perry, D. F. and Ireys, H. T.	2001	Maternal perceptions of pediatric providers for children with chronic illnesses
Perry, D. F. and Ireys, H. T.	2001	Maternal perceptions of pediatric providers for children with chronic illnesses
Perry, D. F. and Ireys, H. T.	2001	Maternal perceptions of pediatric providers for children with chronic illness
Petrakos, G. Andriopoulos, P. Tsironi, M.	2016	Pregnancy in women with thalassemia: challenges and solutions
Phadke, Shubha R., Agarwal, Meenal and Aggarwal, Shagun	2011	Late termination of pregnancy for fetal abnormalities: The perspective of Indian lay persons and medical practitioners
Phadke, S. R., Agarwal, M. and Aggarwal, S.	2011	Late termination of pregnancy for fetal abnormalities: The perspective of Indian lay persons and medical practitioners
Phadke, S. R., Agarwal, M. and Aggarwal, S.	2011	Late termination of pregnancy for fetal abnormalities: The perspective of Indian lay persons and medical practitioners
Pham, B. N., Jorry, R., Silas, V. D., Okely, A. D., Maraga, S. and Pomat, W.	2023	Leading causes of deaths in the mortality transition in Papua New Guinea: Evidence from the Comprehensive Health and Epidemiological Surveillance System
Phaophan, Amprapha, Mongkolchat, Nadda, Chuenwattana, Prakong and Viboonchart, Sommai	2021	Factors affecting Thai pregnant women's decisions concerning prenatal diagnosis and termination of pregnancy for beta-thalassemia
Phaophan, A., Mongkolchat, N., Chuenwattana, P. and Viboonchart, S.	2021	Factors affecting Thai pregnant women's decisions concerning prenatal diagnosis and termination of pregnancy for beta-thalassemia
Phaophan, Amprapha, Mongkolchat, Nadda, Chuenwattana, Prakong and Viboonchart, Sommai	2021	Factors affecting Thai pregnant women's decisions concerning prenatal diagnosis and termination of pregnancy for β‐thalassemia
Pidgeon, C.	2007	Life after stillbirth: a father's story
Piel, F. B., Patil, A. P., Howes, R. E., Nyangiri, O. A., Gething, P. W., Dewi, M., Temperley, W. H., Williams, T. N., Weatherall, D. J. and Hay, S. I.	2011	Global estimates of sickle hemoglobin in newborns
Pillay, E. and Coetzer, T. L.	2018	A novel filtering tool for detecting sickle cell disease in the pediatric population
Piper, K., El Rassi, F., McLemore, M. and Kottke, M.	2017	Qualitative exploration of the sexual and reproductive health of a patient population with sickle cell anemia
Piper, K., McLemore, M., El Rassi, F. and Kottke, M. J.	2019	Unintended Pregnancy among People with Sickle Cell Disease or Sickle Cell Trait
Pisnoli, L., O'Connor, A., Goldsmith, L. and et al.	2016	Impact of fetal or child loss on parents' perceptions of non-invasive prenatal diagnosis for autosomal recessive conditions
Pisnoli, Laura, O'Connor, Anita, Goldsmith, Lesley, Jackson, Leigh and Skirton, Heather	2016	Impact of fetal or child loss on parents' perceptions of non-invasive prenatal diagnosis for autosomal recessive conditions
Pisnoli, L., O'Connor, A., Goldsmith, L., Jackson, L. and Skirton, H.	2016	Impact of fetal or child loss on parents' perceptions of non-invasive prenatal diagnosis for autosomal recessive conditions
Pisnoli, Laura, O'Connor, Anita, Goldsmith, Lesley, Jackson, Leigh and Skirton, Heather	2016	Impact of fetal or child loss on parents' perceptions of non-invasive prenatal diagnosis for autosomal recessive conditions
Pisnoli, L., O'Connor, A., Goldsmith, L., Jackson, L. and Skirton, H.	2016	Impact of fetal or child loss on parents' perceptions of non-invasive prenatal diagnosis for autosomal recessive conditions
Pitsillides, C., Fingas, S., Murrell, J., Keat, S. and Wright, J.	2021	Discharge opioid prescribing in patients with sickle cell anaemia after an admission for a sickle cell crisis
Poggiali, E., Andreozzi, F., Nava, I., Delbini, P., Duca, L., Forti, S., Graziadei, G., Marcon, A. and Cappellini, M. D. D.	2013	Analysis of TMPRSS6 polymorphisms in patients with iron deficiency anemia partially responsive to oral iron treatment
Poku, Brenda Agyeiwaa, Pilnick, Alison and Kirk, Susan	2023	How a child's gender mediates maternal care and expectations in the fatigue experiences of adolescents with sickle cell disease
Poku, B. A., Pilnick, A. and Kirk, S.	2023	How a child's gender mediates maternal care and expectations in the fatigue experiences of adolescents with sickle cell disease
Polavarapu, N., Lowing, D., Myers, R., Malay, S. and Dingeldein, L.	2019	236 Utility of Chest Radiograph in Patients Admitted to a Pediatric Intensive Care Unit in Status Asthmaticus from a Pediatric Emergency Department
Pollie, M., Martin, C. E., Rush, M. A., Carlson, C., Senapati, S., Ginsberg, J. and Gracia, C. R.	2024	OVARIAN TISSUE CRYOPRESERVATION: CHARACTERIZING PATIENT FACTORS AND OUTCOMES AT A LARGE ACADEMIC CENTER IN THE UNITED STATES
Pongsatha, S. and Tongsong, T.	2011	Outcomes of pregnancy termination by misoprostol at 14-32 weeks of gestation: A 10-year-experience
Pormehr-Yabandeh, Asiyeh, Aghamolaei, Teamur, Hosseini, Zahra, Roozbeh, Nasibeh and Ghanbarnezhad, Amin	2022	Preconception care counselling among women with sickle cell anaemia in the south of Iran: a qualitative study based on social marketing model
Pormehr-Yabandeh, A., Aghamolaei, T., Hosseini, Z., Roozbeh, N. and Ghanbarnezhad, A.	2022	Preconception care counselling among women with sickle cell anaemia in the south of Iran: a qualitative study based on social marketing model
Pormehr-Yabandeh, A., Aghamoleai, T., Hosseini, Z. S. and et al.	2022	Preconception care counselling among women with sickle cell anaemia in the south of Iran: a qualitative study based on social marketing model
Porter, Blake, Key, Nigel S., Jauk, Victoria Chapman, Adam, Soheir, Biggio, Joseph and Tita, Alan	2014	Impact of Sickle Hemoglobinopathies on Pregnancy-Related Venous Thromboembolism
Powls, L.	2010	Pregnancy and newborn screening in Scotland
Prabhune, Y. S., Dalvi, P. N., Kulkarni, G. T. and Kate, S. L.	2014	Sickle cell anaemia-community control program for tribal population groups of satpuda hilly ranges from nandurbar, dist maharashtra
Prabhune, Y. S., Dalvi, P. N., Kulkarni, G. T. and Kate, S. L.	2014	Sickle cell anaemia-community control program for tribal population groups of satpuda hilly ranges from Nandurbar, Dist Maharashtra
Prajapati, J., Dabhi, P., Pathar, I., Jyotsna, Z., Patel, P. and Vyas, D. Y.	2022	A Study To Assess Incidence And Level Of Knowledge About Anemia Among Antenatal Mother In Selected Hospital Of Nadiad City.
Prasenjit, D. A. S., Gaurav, Ps Gahlot, Alka, Singh, Vandana, Baloda, Ramakant, Rawat, Anil, K. Verma, Gaurav, Khanna, Maitrayee, R. O. Y., Archana, George, Ashok, Singh, Aasma, Nalwa, Prashant, Ramteke, Rajni, Yadav, Vineet, Ahuja, Vishnubhatla, Sreenivas, Siddhartha-Datta, Gupta and Govind, K. Makharia	2019	Quantitative histology-based classification system for assessment of the intestinal mucosal histological changes in patients with celiac disease
Pratibha, N., Tasneem, O., Shirine, G., Omar, T. G., Najib, A. K. and Taleb, A. A. M.	2011	Genetic disorders in the state of Qatar
Praud, J. P.	2013	Pediatric obstructive sleep disordered breathing-The year in review
Premawardhana, A. P., Mudiyanse, R., De Silva, S. T., Jiffry, N., Nelumdeniya, U., De Silva, U., Lamabadusuriya, S. P., Pushpakumara, K., Dissanayaka, R., Jansz, M., Rifaya, I., Navarathne, U., Thirukumaran, V., Arambepola, M., Bandara, W. D., Vaidyanatha, U., Mendis, D., Weerasekara, K., De Silva, N., Shantha Kumara, D. K., Amarasena, S. D., Hemantha, K. K., Refai, M. A. C. M., Silva, I., Hameed…	2019	A nationwide survey of hospital-based thalassemia patients and standards of care and a preliminary assessment of the national prevention program in Sri Lanka
Premawardhana, Anuja P., Mudiyanse, Rasnayaka, De Silva, Shamila T., Jiffry, Nilam, Nelumdeniya, Udaya, de Silva, Udaya, Lamabadusuriya, Sanath P., Pushpakumara, K., Dissanayaka, Randima, Jansz, M., Rifaya, I., Navarathne, Upul, Thirukumaran, V., Arambepola, Mahinda, Dayanada Bandara, Wijesundara, Vaidyanatha, U., Mendis, Devan, Weerasekara, K., De Silva, Nalika, Shantha Kumara, D. K., Amarasena,…	2019	A nationwide survey of hospital-based thalassemia patients and standards of care and a preliminary assessment of the national prevention program in Sri Lanka
Priddee, N. R., McIlwaine, L. M., Smith, S., Chalmers, E. A., Marron, G. and Robertson, B. J.	2014	Prevalence of major haemoglobinopathies in Scotland: Analysis of newborn screening programme
Primini, Eduardo Octaviano, Liberato, José Luiz, Fontana, Andreia Cristina Karklin and Santos, Wagner Ferreira dos	2019	Neuroprotective properties of RT10, a fraction isolated from Parawixia bistriata spider venom, against excitotoxicity injury in neuron-glia cultures
Prince, A., Cruz-Bendezu, A., Gunawansa, N., Wade, J., Coleman-Cowger, V. H., Schulkin, J. and Macri, C. J.	2022	Practices of sickle cell disease genetic screening and testing in the prenatal population
Prince, A., Cruz-Bendezu, A., Gunawansa, N., Wade, J., Coleman-Cowger, V. H., Schulkin, J. and MacRi, C. J.	2022	Practices of sickle cell disease genetic screening and testing in the prenatal population
Prince, A., Cruz-Bendezu, A., Gunawansa, N., Wade, J., Coleman-Cowger, V. H., Schulkin, J. and Macri, C. J.	2022	Practices of sickle cell disease genetic screening and testing in the prenatal population
Priyadarsini, R., Dash, S. A., Singh, A. K. and Mishra, A.	2024	ASSESSMENT OF SERUM IRON, FOLIC ACID AND VITAMIN B12 STATUS IN YOUNG ADULT WOMEN WITH ANEMIA IN SOUTHERN ODISHA
Prophet, Javon, Kelly, Kalifa, Domingo, Julian, Ayeni, Helen, Mekouguem, Xaviera Pascale Djoko, Dockery, Breana, Allam, Farida, Kaur, Manvir, Artis, Javon, Spooner, Kiara K., Salemi, Jason L., Olaleye, Omonike A. and Salihu, Hamisu M.	2018	Severe pre-eclampsia among pregnant women with sickle cell disease and HIV
Prophet, J., Kelly, K., Domingo, J., Ayeni, H., Mekouguem, X. P. D., Dockery, B., Allam, F., Kaur, M., Artis, J., Spooner, K. K., Salemi, J. L., Olaleye, O. A. and Salihu, H. M.	2018	Severe pre-eclampsia among pregnant women with sickle cell disease and HIV
Prophet, Javon, Kelly, Kalifa, Domingo, Julian, Ayeni, Helen, Mekouguem, Xaviera Pascale Djoko, Dockery, Breana, Allam, Farida, Kaur, Manvir, Artis, Javon, Spooner, Kiara K., Salemi, Jason L., Olaleye, Omonike A. and Salihu, Hamisu M.	2018	Severe pre-eclampsia among pregnant women with sickle cell disease and HIV
Prusova, K., Churcher, L., Tyler, A. and Lokugamage, A. U.	2014	Royal College of Obstetricians and Gynaecologists guidelines: How evidence-based are they?
Psihogios, Vicki, Rodda, Christine, Reid, Elizabeth, Clark, Malcolm, Clarke, Caroline and Bowden, Donald	2002	Reproductive health in individuals with homozygous beta-thalassemia: knowledge, attitudes, and behavior
Psihogios, V., Rodda, C., Reid, E., Clark, M., Clarke, C. and Bowden, D.	2002	Reproductive health in individuals with homozygous beta-thalassemia: Knowledge, attitudes, and behavior
Psihogios, V., Rodda, C., Reid, E., Clark, M., Clarke, C. and Bowden, D.	2002	Reproductive health in individuals with homozygous β-thalassemia:: knowledge, attitudes, and behavior
Psihogios, V., Rodda, C., Reid, E. and et al.	2002	Reproductive health in individuals with homozygous beta-thalassemia: knowledge, attitudes, and behavior
Puccinelli, Mariana Farias, Marques, Fernanda Martins and Lopes, Rita de Cássia Sobreira	2023	Telas na infância: postagens de especialistas em grupos de cuidadores no facebook
Pui, W. H., Yung, H. L., Chen, M., Tang, M. H. Y., Yeung, W. S. B., Ng, E. H. Y. and Pak, C. H.	2002	Attitude of at-risk subjects towards preimplantation genetic diagnosis of alpha- and beta-thalassaemias in Hong Kong
Purohit, A., Singh, K., Kalla, A. R., Bohra, M., Kumar, M. and Saini, S.	2021	Evaluation of beta-Thalassaemia Cases for Common Mutations in Western Rajasthan
Quaresima, Paola, Homfray, Tessa and Greco, Elena	2019	Obstetric complications in pregnancies with life-limiting malformations
Qureshi, Nadeem, Armstrong, Sarah and Modell, Bernadette	2006	GPs' opinions of their role in prenatal genetic services: a cross-sectional survey
Qureshi, N., Armstrong, S. and Modell, B.	2006	GPs' opinions of their role in prenatal genetic services: A cross-sectional survey
Qureshi, N., Armstrong, S. and Modell, B.	2006	GPs' opinions of their role in prenatal genetic services: A cross-sectional survey
Qureshi, N., Armstrong, S. and Modell, B.	2006	GPs' opinions of their role in prenatal genetic services: a cross-sectional survey
Qureshi, Nadeem, Armstrong, Sarah and Modell, Bernadette	2006	GPs' opinions of their role in prenatal genetic services: A cross-sectional survey
Rabasseda, X.	2010	A report from the 106th International Conference of the American Thoracic Society (May 14-19, 2010 - New Orleans, Louisiana, USA)
Rac, Martha W. F., Revell, Paula A. and Eppes, Catherine S.	2017	Syphilis during pregnancy: a preventable threat to maternal-fetal health
Radhakrishnan, N., Chandra, J., Manglani, M., Trehan, A., Jain, S., Arora, J. S., Malpani, P., Sharma, S., Gupta, V., Sharma, C., Verma, N. and Kakkar, S.	2023	Survey to assess the quality of services available for thalassemia diagnosis and management in India
Rahaei, Zohreh, Sahami, Mohammad Ali and Bidaki, Reza	2021	Fear of abortion and emotional divorce in women with minor thalassemia: a population-based study in Yazd, Iran
Rahaei, Z., Sahami, M. A. and Bidaki, R.	2021	Fear of abortion and emotional divorce in women with minor thalassemia: a population-based study in Yazd, Iran
Rahaei, Zohreh, Sahami, Mohammad Ali and Bidaki, Reza	2021	Fear of abortion and emotional divorce in women with minor thalassemia: a population-based study in Yazd, Iran
Rahaei, Z., Sahami, M. A. and Bidaki, R.	2021	Fear of abortion and emotional divorce in women with minor thalassemia: a population-based study in Yazd, Iran
Rahim, A. S. A., Rahim, N. E. H. A. and Jaafar, S.	2024	A systematic review on thalassaemia screening and birth reduction initiatives: cost to success
Rahman, Sabuktagin and Shaheen, Nazma	2023	Behind the scene of the prevalence of anaemia: an extended way of reporting
Rahman, S. and Shaheen, N.	2023	Behind the scene of the prevalence of anaemia: an extended way of reporting
Raj, P., Sapkale, B. and Jogdand, S.	2024	Exploring the Legitimisation of Cannabis: A Narrative Review of Historical Uses, Legislative Changes and Medical Implication
Ramón, Topp	2015	Detección precoz de cáncer del cuello uterino en mujeres en edad fértil que acudieron al servicio de papanicolaou (PAP) del Centro de Salud de Yatytay, durante el periodo de enero a junio del 2015
Ramsay, Zachary, Bartlett, Rachel, Ali, Amza, Grant, Justin, Gordon-Strachan, Georgiana and Asnani, Monika	2021	Sickle Cell Disease and Pain: Is it all Vaso-occlusive Crises?
Ramsay, Z., Bartlett, R., Ali, A., Grant, J., Gordon-Strachan, G. and Asnani, M.	2021	Sickle Cell Disease and Pain: Is it all Vaso-occlusive Crises?
Ramsay, Zachary, Bartlett, Rachel, Ali, Amza, Grant, Justin, Gordon-Strachan, Georgiana and Asnani, Monika	2021	Sickle Cell Disease and Pain: Is it all Vaso-occlusive Crises?
Ramsay, Zachary, Bartlett, Rachel, Ali, Amza, Grant, Justin, Gordon-Strachan, Georgiana and Asnani, Monika	2021	Sickle cell disease and pain: Is it all vaso-occlusive crises?
Rance, Josephine Claire and Skirton, Heather	2019	An integrative review of factors that influence reproductive decisions in women with sickle cell disease
Rance, J. C. and Skirton, H.	2019	An integrative review of factors that influence reproductive decisions in women with sickle cell disease
Rani, M. A., Alahmari, B., Alaskar, A., Hejazi, A., Gmati, G. E., Abuelgasim, K. A., Salama, H., Raiza, A., Alghamdi, A., Mashaqbeh, W., Alshobaki, H., Alanazy, T., Balili, M., Qureshi, M., Ahmed, M., Alsadi, H. M. and Damlaj, M.	2020	Favourable outcome of non myeloablative allogeneic HSCT in adult patients with severe sickle cell disease: A single center experience of 110 patients
Ranque, Brigitte, Kitenge, Robert, Ndiaye, Dado Doucoure, Ba, Mariama Dioulde, Adjoumani, Leo, Traore, Helene, Coulibaly, Catherine, Guindo, Aldiouma, Boidy, Kouakou, Mbuyi, Didier, Ly, Indou Deme, Offredo, Lucile, Diallo, Dapa Aly, Tolo, Aissata, Kafando, Eleonore, Tshilolo, Leon and Diagne, Ibrahima	2022	Estimating the risk of child mortality attributable to sickle cell anaemia in sub-Saharan Africa: a retrospective, multicentre, case-control study
Ranque, B., Kitenge, R., Ndiaye, D. D., Ba, M. D., Adjoumani, L., Traore, H., Coulibaly, C., Guindo, A., Boidy, K., Mbuyi, D., Ly, I. D., Offredo, L., Diallo, D. A., Tolo, A., Kafando, E., Tshilolo, L. and Diagne, I.	2022	Estimating the risk of child mortality attributable to sickle cell anaemia in sub-Saharan Africa: a retrospective, multicentre, case-control study
Ratip, S., Skuse, D., Porter, J., Wonke, B., Yardumian, A. and Modell, B.	1995	PSYCHOSOCIAL AND CLINICAL BURDEN OF THALASSEMIA-INTERMEDIA AND ITS IMPLICATIONS FOR PRENATAL-DIAGNOSIS
Rawa, K., Klukowska, A., Plochocka, D., Matysiak, M. and Burzynska, B.	2012	A new haemoglobin variant with an extended beta chain due to an insertion of CCAGT at the position 375-376
Read, C. Y.	2002	Reproductive decisions of parents of children with metabolic disorders
Ready, Jawana Nicole	2001	An examination of the temporal association between stress and sickle cell disease pain in an adolescent population
Reed, Kate	2009	'It's them faulty genes again': women, men and the gendered nature of genetic responsibility in prenatal blood screening
Reed, K.	2009	'It's them faulty genes again': Women, men and the gendered nature of genetic responsibility in prenatal blood screening
Reed, Kate	2011	'He's the dad isn't he?' Gender, race and the politics of prenatal screening
Reed, K.	2011	'He's the dad isn't he?' Gender, race and the politics of prenatal screening
Reed, K.	2011	'He's the dad isn't he?' Gender, race and the politics of prenatal screening
Reed, Kate	2011	'He's the dad isn't he?' Gender, race and the politics of prenatal screening
Reed, Kate	2011	‘He's the dad isn't he?’ Gender, race and the politics of prenatal screening
Reed, K.	2011	'He's the dad isn't he?' Gender, race and the politics of prenatal screening
Regin, Marius, Essahib, Wafaa, Demtschenko, Andrej, Dewandre, Delphine, David, Laurent, Gerri, Claudia, Niakan, Kathy K., Verheyen, Greta, Tournaye, Herman, Sterckx, Johan, Sermon, Karen and Van De Velde, Hilde	2023	Lineage segregation in human pre-implantation embryos is specified by YAP1 and TEAD1
Rehman, Shoaib U., Shakeel, Muhammad, Azam, Maimoona, Akhtar, Sadaf, Ziaullah and Niazi, Rauf	2021	Frequencies of Beta Thalassemia Mutations Show Different Pattern in Bannu Region than Other Parts of Pashtun Population in Khyber Pakhtunkhwa Province Pakistan
Rehman, S. U., Shakeel, M., Azam, M., Akhtar, S., Ziaullah and Niazi, R.	2021	Frequencies of Beta Thalassemia Mutations Show Different Pattern in Bannu Region than Other Parts of Pashtun Population in Khyber Pakhtunkhwa Province Pakistan
Reid, G. J., Irvine, M. J., McCrindle, B. W., Sananes, R., Ritvo, P. G., Siu, S. C. and Webb, G. D.	2004	Prevalence and correlates of successful transfer from pediatric to adult health care among a cohort of young adults with complex congenital heart defects
Reis, Amanda Alessandra dos, Alecrim, Tatiana Ferraz de Araujo, Zerbetto, Sônia Regina, Palh, Pedro Fredemir, Ruggiero, Cíntia Martins and Protti-Zanatta, Simone Teresinha	2021	(con)viver com tuberculose/hiv os sentidos representados pelo processo de adoecimento: uma análise de discurso
Rendell, S. and Korgo, P.	2013	A fourth delay: Malaria prevention and nutritional supplementation in the first trimester for pregnant women in Burkina Faso
Revel, Ariel, Laufer, Neri, Ben Meir, Assaf, Lebovich, Meital and Mitrani, Eduardo	2011	Micro-organ ovarian transplantation enables pregnancy: a case report
Revel, A. and Mitrani, E.	2013	Three deliveries post micro-organ ovarian transplantation: The evolution from animal research to sils and robotic surgery
Reyes-Ruiz, Lizeth, Rodríguez-Palacio, Sara, Sánchez-Villegas, Milgen and Trejos Herrera, Ana María	2019	Percepción de enfermedad, características de personalidad y dinámica familiar en niños y adolescentes afectados por VIH asistentes a instituciones prestadoras de servicios de salud
Ribeil, Jean-Antoine, Labopin, Myriam, Stanislas, Aurelie, Deloison, Benjamin, Lemercier, Delphine, Habibi, Anoosha, Albinni, Souha, Charlier, Caroline, Lortholary, Olivier, Lefrere, Francois, De Montalembert, Mariane, Blanche, Stephane, Galacteros, Frederic, Treluyer, Jean-Marc, Gluckman, Eliane, Ville, Yves, Joseph, Laure, Delville, Marianne, Benachi, Alexandra and Cavazzana, Marina	2018	Transfusion-related adverse events are decreased in pregnant women with sickle cell disease by a change in policy from systematic transfusion to prophylactic oxygen therapy at home: A retrospective survey by the international sickle cell disease observatory
Ribeil, J. A., Cardoso, P. S. R., Stanislas, A., Costa, V. M. F., Deloison, B., Januario, M. C., Charlier, C., Batlle, L., Ville, Y., Dumez, Y., Galacteros, F., Lortholary, O., Benachi, A., Treluyer, J. M., Ruggeri, A., Viana, M. B., Gluckman, E., Rocha, V., Cavazzana-Calvo, M. and De Aguiar, R. A. L. P.	2012	French-brazilian survey on pregnancy in sickle cell disease a study of the international sickle cell disease observatory
Ribeil, J. A., Labopin, M., Stanislas, A., Deloison, B., Lemercier, D., Habibi, A., Albinni, S., Charlier, C., Lortholary, O., Lefrere, F., De Montalembert, M., Blanche, S., Galacteros, F., Treluyer, J. M., Gluckman, E., Ville, Y., Joseph, L., Delville, M., Benachi, A. and Cavazzana, M.	2018	Transfusion-related adverse events are decreased in pregnant women with sickle cell disease by a change in policy from systematic transfusion to prophylactic oxygen therapy at home: A retrospective survey by the international sickle cell disease observatory
Ribeiro, C. N. M., Peres, L. C. and Pina-Neto, J. M.	2004	DNA extraction and quantification from touch and scrape preparations obtained from autopsy liver cells
Ribeiro, Elizabeth Teixeira	2004	Desperdício ou necessidade? O teste rápido Anti-HIV na hora do parto: a técnica e bioética
Ricardi, Luciani Martins and Sousa, Maria Fátima de	2015	Educação permanente em alimentação e nutrição na Estratégia Saúde da Família: encontros e desencontros em municípios brasileiros de grande porte
Rice, P.	2009	Erythrovirus B19 (formerly known as parvovirus B19)
Riester, J. A., Jae, G., Shen, L., Lewkowitz, A. and Del Toro, G.	2009	Creating sibling donors for hematopoietic cell transplantation in Sickle Cell Disease: A study of patient and caregiver views
Riku, S., Hedriana, H., Carozza, J. A. and Hoskovec, J.	2021	Reflex single-gene non-invasive prenatal testing significantly increases the cost-effectiveness of carrier screening
Riku, S., Hedriana, H., Carozza, J. A. and Hoskovec, J.	2022	Reflex single-gene non-invasive prenatal testing is associated with markedly better detection of fetuses affected with single-gene recessive disorders at lower cost
Ritchie, N. K., Nurdiyati, N., Bachrussani, U. and Salim, S.	2016	Nucleic acid testing implementation in Jakarta blood transfusion service to reduce transfusion transmitted infection
Ritter, Claire, Abdullahi, Shehu U., Gambo, Safiya, Murtala, Hassan Adam, Kabir, Halima, Shamsu, Khadija A., Gwarzo, Garba, Banaei, Yasmin, Acra, Sari A., Stallings, Virginia A., Rodeghier, Mark, DeBaun, Michael R. and Klein, Lauren J.	2024	Impact of maternal depression on malnutrition treatment outcomes in older children with sickle cell anemia
Ritter, C., Abdullahi, S. U., Gambo, S., Murtala, H. A., Kabir, H., Shamsu, K. A., Gwarzo, G., Banaei, Y., Acra, S. A., Stallings, V. A., Rodeghier, M., DeBaun, M. R. and Klein, L. J.	2024	Impact of maternal depression on malnutrition treatment outcomes in older children with sickle cell anemia
Roberts, David J. and Dhabangi, Aggrey	2023	Debate: Should the loss of disability adjusted life years (DALY) define the focus of Global Hematology?: The case for prioritizing capacity building in anemia management and blood transfusion
Roberts, D. J. and Dhabangi, A.	2023	Debate: Should the loss of disability adjusted life years (DALY) define the focus of Global Hematology?: The case for prioritizing capacity building in anemia management and blood transfusion
Rodríguez Celín, A., Rapacioli, M., Duarte, S., Teruel, L., Scicolone, G., Sánchez, V., López Costa, J. J. and Flores, V.	2008	Dinámica de la córticoangiogénesis en el sistema nervioso central
Rodríguez Pendás, Bertha Victoria, Santana Pérez, Felipe, Domínguez Alonso, Emma, Nurquez Guerra, Blanca and Reyes Rodríguez, Hilda	2016	Leucocitos seminales y calidad espermática de hombres en estudio de infertilidad
Roe, Andrea H., Lang, Britt, McAllister, Arden, Gaitors, Morine Cebert, Smith-Whitley, Kim, Schreiber, Courtney A. and Sayani, Farzana	2022	Contraceptive use and preferences among females with sickle cell disease
Roe, A. H., Lang, B., McAllister, A., Gaitors, M. C., Smith-Whitley, K., Schreiber, C. A. and Sayani, F.	2022	Contraceptive use and preferences among females with sickle cell disease
Roe, Andrea H., Lang, Britt, McAllister, Arden, Gaitors, Morine Cebert, Smith-Whitley, Kim, Schreiber, Courtney A. and Sayani, Farzana	2022	Contraceptive use and preferences among females with sickle cell disease
Roe, A. H., Lang, B., McAllister, A., Gaitors, M. C., Smith-Whitley, K., Schreiber, C. A. and Sayani, F.	2022	Contraceptive use and preferences among females with sickle cell disease *
Roe, Andrea H., Wu, Jessica, McAllister, Arden, Aragoncillo, Shelley, Nunyi, Esofi, Voltaire, Samuelle, Pishko, Allyson, Sayani, Farzana and Cebert, Morine	2024	Contraceptive Attitudes and Beliefs of Women With Sickle Cell Disease: A Qualitative Study
Roe, A. H., Wu, J., McAllister, A., Aragoncillo, S., Nunyi, E., Voltaire, S., Pishko, A., Sayani, F. and Cebert, M.	2024	Contraceptive Attitudes and Beliefs of Women With Sickle Cell Disease: A Qualitative Study
Roe, Andrea H., Wu, Jessica, McAllister, Arden, Aragoncillo, Shelley, Nunyi, Esofi, Voltaire, Samuelle, Pishko, Allyson, Sayani, Farzana and Cebert, Morine	2024	Contraceptive Attitudes and Beliefs of Women With Sickle Cell Disease: A Qualitative Study
Roe, A. H., Wu, J., McAllister, A., Aragoncillo, S., Nunyi, E. F., Voltaire, S., Pishko, A., Sayani, F. and Cebert, M.	2024	Contraceptive Attitudes and Beliefs of Women With Sickle Cell Disease: A Qualitative Study
Roosen-Runge, M., Grewal, J., Zhang, J., Lazaga, A., Souza, J., Widmer, M. and Merialdi, M.	2011	Severe anemia, sickle cell disease, and thalassemia as risk factors for preeclampsia in developing countries
Ross, Paula Thompson	2014	Risking reproduction reproductive health among women with sickle cell disease
Ross, Paula Thompson	2015	Motivations of women with sickle cell disease for asking their partners to undergo genetic testing
Ross, P. T.	2015	Motivations of women with sickle cell disease for asking their partners to undergo genetic testing
Ross, P. T.	2015	Motivations of women with sickle cell disease for asking their partners to undergo genetic testing
Ross, Paula Thompson	2015	Motivations of women with sickle cell disease for asking their partners to undergo genetic testing
Ross, Paula Thompson	2015	Motivations of women with sickle cell disease for asking their partners to undergo genetic testing
Ross, P. T.	2015	Motivations of women with sickle cell disease for asking their partners to undergo genetic testing
Ross, P. T., Lypson, M. L., Ursu, D. C. and et al.	2011	Attitudes of Ghanaian women toward genetic testing for sickle cell trait
Ross, Paula T., Lypson, Monica L., Ursu, Daniel C., Everett, Lesley A., Rodrigues, Onike and Campbell, Andrew D.	2011	Attitudes of Ghanaian women toward genetic testing for sickle cell trait
Ross, P. T., Lypson, M. L., Ursu, D. C., Everett, L. A., Rodrigues, O. and Campbell, A. D.	2011	Attitudes of Ghanaian women toward genetic testing for sickle cell trait
Rostamzadeh, Z., Garejedagi, F., Hashemi, M., Barzegari, R. and Shirmohamadi, Z.	2016	Human Parvovirus B19 in Iranian pregnant women: A serologic survey
Rubel, M. A., Werner-Lin, A., Barg, F. K. and Bernhardt, B. A.	2017	Expert Knowledge Influences Decision-Making for Couples Receiving Positive Prenatal Chromosomal Microarray Testing Results
Rubiano Mesa, Yurian Lida, Munevar Torres, Rosa Yolanda and Sánchez, Brunhilde Goethe	2016	Más allá de mí: cuidarme para proteger mi hijo. Experiencias de mujeres gestantes con VIH/SIDA
Rudra, S., Chakrabarty, P., Hossain, M. A., Ripon, M. J., Rudra, M. and Mirza, T. T.	2016	Awareness among Parents of beta-Thalassemia Major Patients Regarding Prenatal Diagnosis and Premarital Screening in Day Care Centre of Transfusion Medicine Department
Rudra, S., Chakrabarty, P., Hossain, M. A., Ripon, M. J., Rudra, M. and Mirza, T. T.	2016	Awareness among Parents of beta-Thalassemia Major Patients Regarding Prenatal Diagnosis and Premarital Screening in Day Care Centre of Transfusion Medicine Department
Rueangchainikhom, Wibool, Sarapak, Saravut and Orungrote, Nawaporn	2008	Chorionic villus sampling for early prenatal diagnosis at Bhumibol Adulyadej Hospital
Rueangchainikhom, W., Sarapak, S. and Orungrote, N.	2008	Chorionic villus sampling for early prenatal diagnosis at Bhumibol Adulyadej Hospital
Ruparelia, M., Chambers, K. and Chapman, C.	2015	Haemoglobinopathy screening pathways and attitudes to opportunistic screening for haemoglobinopathies
Rupasri, A., Shivakumar, K. R., Sreenath, B. R. and Seshagiri, P. B.	1995	Assessment of developmental retardation and abnormality of in vivo produced preimplantation embryos in rat
Sachetto, S., Capittini, C., Viola, M., Truglio, M., Tinelli, C., Bergamaschi, P., Badulli, C., Pasi, A., Martinetti, M., Poma, R. and Salvaneschi, L.	2010	The value of soluble HLA-G molecules content in cord blood. Perspectives for stem cell transplantation
Sadak, K. T., Aremu, T. O., Buttar, S., Ly, D. V., Weigel, B. and Neglia, J. P.	2024	The Feasibility and Acceptability of a Data Capture Methodology in Pediatric Cancer Patients Treated with Targeted Agents and Immunotherapies
Safari Moradabadi, Ali, Alavi, Azin, Eqbal Eftekhaari, Tasnim and Dadipoor, Sakineh	2015	The Reproductive Behavior of Families with Thalassemic Children in Hormozgan
Safari Moradabadi, A., Alavi, A., Eqbal Eftekhaari, T. and Dadipoor, S.	2015	The reproductive behavior of families with thalassemic children in Hormozgan
Saha, S., Ghosh, S., Basu, K. and Bhattacharyya, M.	2020	Prevalence of beta-haemoglobinopathies in Eastern India and development of a novel formula for carrier detection
Saha, S., Purohit, A., Singh, K., Kalla, A. R., Bohra, M., Kumar, M. and Saini, S.	2020	Evaluation of mutation spectrum in cases of beta-thalassaemia in Western Rajasthan
Sahitya, D. S. K., Jain, R., Das, R. and Trehan, A.	2018	Assessment Of Quality Of Care In Children With Thalassemia Major
Sahu, U. P., Jha, S., Chaudhary, B. N. and Kumar, P.	2023	A Hospital Based Assessment of Maternal Nutritional Awareness and Iron Deficiency Anemia in Children Aged 6 Months-2 Years: A Questionnaire Study
Saidu, Yauba, Masong, Makia Christine, Francoise, Nwabufo, Ngenge, Budzi Michael, Ndansi, Elvis and Foma, Munoh Kenne	2024	Sickle cell disease in Cameroon: Taking out the "neglect" and highlighting key opportunities for sustainable control
Salahuddin, Meliha, Mandell, Dorothy J., Lakey, David L., Ramsey, Patrick S., Eppes, Catherine S., Davidson, Christina M., Ortique, Carla F. and Patel, Divya A.	2020	Maternal comorbidity index and severe maternal morbidity during delivery hospitalizations in Texas, 2011‐2014
Saleem, Noman, Anwar, Adeel, Shahid, Noor Ul Ain, Saleem, Rabia, Saleem, Zara, Asghar, Hannan, Zubair, Musab, Ellahi, Humna and Iqbal, Sheel	2021	Perception of Parents of Thalassemic Child to Thalassemia in Pakistan
Salma O, Taha, Haydar E, Babikir and Awad Alseed Mustafa, El Saeed	2011	<A> preliminary neonatal screening for glucose-6-phosphate dehydrogenase deficiency in wad medani maternity teaching hospital, Gezira state, Sudan [March - May 2009]
Salooja, N., Labopin, M., Van Der Werf, S., Passweg, J., Tichelli, A., Michonneau, D., Socie, G., Schaap, N., Van Lint, M. T., Chiodi, S., Maertens, J., Apperley, J., Lioure, B., Laplace, A., Sedlacek, P., Hill, K., Kroger, N., Dufour, C., Dreger, P., Nagler, A. and Duarte, R.	2017	Conception and pregnancy outcomes after haemopoietic stem cell transplant: A retrospective study from the Quality of life and Complications working party
Samararathna, Ruwan, Gunaratne, A. V. C. and Mettananda, Sachith	2022	Knowledge and practices on childhood anaemia, thalassaemia and iron deficiency among mothers of children aged between 6 and 59 months in a suburban area of Sri Lanka
Samararathna, R., Gunaratne, A. V. C. and Mettananda, S.	2022	Knowledge and practices on childhood anaemia, thalassaemia and iron deficiency among mothers of children aged between 6 and 59 months in a suburban area of Sri Lanka
Sang-Deuk, K. I. M., Myung-Ki, K. I. M. and Jong-Kwan, Park	2008	Therapy with Human Chorionic Gonadotropin and Human Menopausal Gonadotropin in Men with Hypogonadotropic Hypogonadism
Sang-Hyun, K. I. M., Joong-Shik, L. E. E. and Ju-Tae, S. E. O.	2004	Significance of Microsurgical Varicocelectomy for Non- obstructive Azoospermic Patients
Santos, Ana Caroline da Cruz	2015	Autocuidado de mulheres grávidas com doença falciforme: construção de um protocolo de enfermagem
Santos, M., Mesquita, B., Maia, T., Almeida, H., Bento, C. and Ribeiro, L.	2015	Thinking of hereditaryxerocytosis: The first step to the diagnosis
Santos, R., Barros, V. V., Igai, A. K., Francisco, R. P. and Zugaib, M.	2015	Maternal death and Venous Thromboembolism (VTE) in patients admitted in a maternity of high risk: Results pre and post application of a risk score
Santos, Shirlei Ferreira Filgueiras dos and Bispo Júnior, José Patrício	2010	Desejo de maternidade entre mulheres com HIV/AIDS
Sapountzi-Krepia, Despina, Roupa, Zoe, Gourni, Maritsa, Mastorakou, Foteini, Vojiatzi, Efthimia, Kouyioumtzi, Aikaterini and Van Shell, Sharon	2006	A qualitative study on the experiences of mothers caring for their children with thalassemia in Athens, Greece
Sapountzi-Krepia, D., Roupa, Z., Gourni, M., Mastorakou, F., Vojiatzi, E., Kouyioumtzi, A. and Van Shell, S.	2006	A qualitative study on the experiences of mothers caring for their children with thalassemia in Athens, Greece
Sapountzi-Krepia, D., Roupa, Z., Gourni, M., Mastorakou, F., Vojiatzi, E., Kouyioumtzi, A. and Van Shell, S.	2006	International pediatric column. A qualitative study on the experiences of mothers caring for their children with thalassemia in Athens, Greece
Sarayloo, Khadijeh, Behboodi Moghadam, Zahra, Mirzaii Najmabadi, Khadijeh, Millen, Sharon Elizabeth and Saffari, Mohsen	2019	Childbearing through the Lens of Women with Minor Thalassemia: A Qualitative Study
Sarayloo, K., Moghadam, Z. B., Najmabadi, K. M., Millen, S. E. and Saffari, M.	2019	Childbearing through the lens of women with minor thalassemia: A qualitative study
Sarayloo, Khadijeh, Moghadam, Zahra Behboodi, Saffari, Mohsen, Esmaily, Habibollah and Najmabadi, Khadijeh Mirzaii	2019	The effect of educational program based on theory of planned behavior on health promotion and childbearing of minor thalassemia couples
Sarmah, J., Sonowal, T., Baruah, D., Sarma, P. K. and Basumatary, N.	2023	Attitudes towards prenatal testing and genetic counselling among the haemoglobinopathy carrier adolescents of Assam, India
Sawadogo/Some, Sonia, Somda, Kussome Paulin, AliToure, Boubacari, Kabore, Delphine, Koulidiati, Jerome, Guindo, Aldiouma, Kafando, Eleonore and Diallo, Dapa Aly	2023	[Early Screening Of Sickle Cell Disease: Knowledge And Behaviors Of Pregnant Women And Health Workers In Burkina Faso]
Saxena, S. K., Dubey, A. K., Hajela, S., Dangi, J. and Dwivedi, S.	2023	Wound Dehiscence after ASARP (Anterior Sagittal Anorecto Plasty): A Retrospective Study in the Tertiary Care Centre of Central India
Sayedoshohadaie, F., Zandvakili, F., Yousefinejad, V., Yousefi, Z. and Gharibi, F.	2011	Investigation of the causes of therapeutic abortion requests in legal medicine organization in sanandaj, from 2004 to 2008
Scanga, H. L., Kladny, B., Updike, G. and Krishnamurti, L.	2012	Integrating screening for sickle cell, cystic fibrosis, and other disorders included in the newborn screen into the workflow of the prenatal clinic
Schaefer, G., Schumann, J., Matus, H., Sauter, K., Meltzer, D. and Arora, V.	2011	Financial responsibility of hospitalized patients who left against medical advice: Medical urban legend?
Schnaudt, C., Steger, F., Siebert, R. and Hogel, J.	2019	Design of questionnaires for a survey on attitudes towards the potential role and detection of fetal epigenetic changes
Schoen, C., Santolaya-Forgas, J., Genc, M. and Ashkinadze, E.	2015	Differential utilization of expanded genetic screening tests in patients of reproductive ages from private and academic practices
Schultz, C. L., Tchume-Johnson, T., Jackson, T., Enninful-Eghan, H., Schapira, M. and Smith-Whitley, K.	2014	Reproductive decisions in families affected by sickle cell disease
Schultz, Corinna L., Tchume-Johnson, Trudy, Jackson, Tannoa, Enninful-Eghan, Henrietta, Schapira, Marilyn M. and Smith-Whitley, Kim	2020	Reproductive intentions in mothers of young children with sickle cell disease
Schultz, C. L., Tchume-Johnson, T., Jackson, T., Enninful-Eghan, H., Schapira, M. M. and Smith-Whitley, K.	2020	Reproductive intentions in mothers of young children with sickle cell disease
Schultz, Corinna L., Tchume‐Johnson, Trudy, Jackson, Tannoa, Enninful‐Eghan, Henrietta, Schapira, Marilyn M., Smith‐Whitley, Kim, Tchume-Johnson, Trudy, Enninful-Eghan, Henrietta and Smith-Whitley, Kim	2020	Reproductive intentions in mothers of young children with sickle cell disease
Sebastian, R., Denge, A. D., Gupta, K. and Jain, D. L.	2022	Contribution of Environment in Comorbidities in Children with Sickle Cell Disease: A Prospective Observational Study at a Tertiary Care Center in India
Sedgwick, J. and Streetly, A.	2001	A survey of haemoglobinopathy screening policy and practice in England
Seed, Paul T., Brien, Sarah B., Oakley, Laura L., Robinson, Vicky, Sharif, Joseph, Thompson, Hilary, Joseph, Jeannine and Oteng-Ntim, Eugene	2023	Serial prophylactic exchange blood transfusion in pregnant women with sickle cell disease (TAPS-2): statistical and qualitative analysis plan for a randomised controlled feasibility trial
Seed, P. T., Brien, S. B., Oakley, L. L., Robinson, V., Sharif, J., Thompson, H., Joseph, J. and Oteng-Ntim, E.	2023	Serial prophylactic exchange blood transfusion in pregnant women with sickle cell disease (TAPS-2): statistical and qualitative analysis plan for a randomised controlled feasibility trial
Sei-Kwang, K. I. M., Cheol-Hong, Park, Hyun-Won, Yang, Myoung-Shin, K. I. M., Kyung-Ah, Chung, Sang-Wook, B. A. I., Ki-Hyun, Park, Dong-Jae, C. H. O., Yong-Dal, Yoon and Chan-Ho, Song	2002	Expression of Steroidogenic Acute regulatory (StAR) Protein during Oocyte Apoptosis in the Gonadotropin-Stimulated Human Ovary
Serene, P. T. Thain, Christina, T. H. Choi and George, S. H. Yeo	2015	Are pregnant women adequately equipped for autonomy in pregnancy screening?
Serjeant, G. R., Serjeant, B. E., Mason, K. P., Gibson, F., Gardner, R., Warren, L. and Jonker, M.	2017	Voluntary premarital screening to prevent sickle cell disease in Jamaica: does it work?
Serjeant, G. R., Serjeant, B. E., Mason, K. P., Gibson, F., Gardner, R., Warren, L. and Jonker, M.	2017	Voluntary premarital screening to prevent sickle cell disease in Jamaica: does it work?
Serjeant, Graham R., Serjeant, Beryl E., Mason, Karlene P., Happich, Margit and Kulozik, Andreas E.	2018	beta-Thalassemia Mutations in Jamaica: Geographic Variation in Small Communities
Serjeant, G. R., Serjeant, B. E., Mason, K. P., Happich, M. and Kulozik, A. E.	2018	beta-Thalassemia Mutations in Jamaica: Geographic Variation in Small Communities
Serjeant, G. R., Singhal, A. and Hambleton, I. R.	2001	Sickle cell disease and age at menarche in Jamaican girls: observations from a cohort study
Serjeant, G. R., Singhal, A. and Hambleton, I. R.	2001	Sickle cell disease and age at menarche in Jamaican girls: observations from a cohort study
Serjeant, G. R., Singhal, A., Hambleton, I. R., Serjeant, G. R., Singhal, A. and Hambleton, I. R.	2001	Sickle cell disease and age at menarche in Jamaican girls: observations from a cohort study
Seu, Merry M. V., Mose, Johanes C., Panigoro, Ramdan and Sahiratmadja, Edhyana	2019	Anemia Prevalence after Iron Supplementation among Pregnant Women in Midwifes Practice of Primary Health Care Facilities in Eastern Indonesia
Seu, M. M. V., Mose, J. C., Panigoro, R. and Sahiratmadja, E.	2019	Anemia Prevalence after Iron Supplementation among Pregnant Women in Midwifes Practice of Primary Health Care Facilities in Eastern Indonesia
Shafie, Asrul Akmal, Wong, Jacqueline Hui Yi, Ibrahim, Hishamshah Mohd, Mohammed, Noor Syahireen and Chhabra, Irwinder Kaur	2021	Economic burden in the management of transfusion-dependent thalassaemia patients in Malaysia from a societal perspective
Shafie, A. A., Wong, J. H. Y., Ibrahim, H. M., Mohammed, N. S. and Chhabra, I. K.	2021	Economic burden in the management of transfusion-dependent thalassaemia patients in Malaysia from a societal perspective
Shafie, Asrul Akmal, Wong, Jacqueline Hui Yi, Ibrahim, Hishamshah Mohd, Mohammed, Noor Syahireen and Chhabra, Irwinder Kaur	2021	Economic burden in the management of transfusion-dependent thalassaemia patients in Malaysia from a societal perspective
Shah, N., Zaidi, A. U., Callaghan, M. U., Liles, D., Johnson, C. E. and De Castro, L. M.	2020	Real world evidence of prescription patterns and effect of oxbryta (voxelotor) for patients with sickle cell disease
Shah, N., Zaidi, A. U., Callaghan, M. U., Liles, D., Johnson, C. E. and De Castro, L. M.	2020	Real World Evidence of Prescription Patterns and Effect of Oxbryta (voxelotor) for Patients with Sickle Cell Disease
Shah, R., Viprakasit, V., Trehan, A. and Wrigh, N. A.	2014	Huthal: A survey of north american, indian and thai hematologists regarding hydroxyurea use in thalassemia
Shahani, S., Ezeanolue, E. E. and Obaro, S.	2013	Awareness of sickle cell genotype among nigerians in the united states
Shahverdi, E., Fakhr, M. S. and Khani, M. A.	2017	The effect of early detection of thalassemia in childhood on survival of patients
Shahwan, M., Jairoun, A., Hassan, N., Al-Omer, M., Alkhoujah, S., Mohi, H., Nidal, B. and Akrama, F.	2020	Assessment of the knowledge, perception and practice regarding thalassemia prevention among medical students in ajman university
Shahzad, A., Rafiq, N., Ullah, I., Asad, M. J., Ahmad, M. S. and Waheed, U.	2017	Knowledge, attitude and practices (KAP) of the families of beta-thalassaemia children in thalassaemia centers of rawalpindi and Islamabad, Pakistan
Shakir, A. S.	2017	My personal journey through hydroxyurea therapy in sickle cell disease during pregnancy and lactation
Shanahan, Matthew A., Aagaard, Kjersti M., McCullough, Laurence B., Chervenak, Francis A. and Shamshirsaz, Alireza A.	2021	Society for Maternal-Fetal Medicine Special Statement: Beyond the scalpel: in utero fetal gene therapy and curative medicine
Sharif, J., Abdulgawad, A., Danaee, A., Davies, J., Poles, D., Swarbrick, N., Cartergraham, S. and Narayan, S.	2022	Haemolytic transfusion reactions in sickle cell disease-10-year cumulative data from Serious Hazards of Transfusion UK Haemovigilance Scheme
Sharif, J., Byrd, L., Stevenson, K., Raddats, J., Morsman, E. and Ryan, K.	2018	Transfusion for sickle cell disease in pregnancy: a single-centre survey
Sharif, J., Byrd, L., Stevenson, K., Raddats, J., Morsman, E. and Ryan, K.	2018	Transfusion for sickle cell disease in pregnancy: a single-centre survey
Sharif, J., Stevenson, K., Raddats, J., Morsman, E., Byrd, L. and Ryan, K.	2016	Transfusion for sickle cell disease in pregnancy: A single centre survey
Sharif, S., Trompeter, S. and Keong, W.	2023	Machine learning to distinguish causes of abnormal red cell indices: Garbage in garbage out?
Sharma, D. and Kozanoglu, I.	2022	New Areas of Consensus for the Management of Sickle Cell Disease (SCD) in Pregnancy: An International Delphi Panel
Sharma, D., Kozanoglu, I., Ataga, K. I., Benachi, A., Buyukkurt, S., Lanzkron, S., Ozdogu, H., Pancham, S., Pecker, L. H., Robinson, S. E., Baran, S. Y. and Howard, J.	2024	Managing sickle cell disease and related complications in pregnancy: results of an international Delphi panel
Sharma, Deva, Kozanoglu, Ilknur, Ataga, Kenneth I., Benachi, Alexandra, Buyukkurt, Selim, Lanzkron, Sophie, Ozdogu, Hakan, Pancham, Shivan, Pecker, Lydia H., Robinson, Susan E., Yilmaz Baran, Safak and Howard, Jo	2024	Managing sickle cell disease and related complications in pregnancy: results of an international Delphi panel
Sharma, J. B. and Shankar, M.	2010	Anemia in pregnancy
Shaw, A.	2011	Risk and reproductive decisions: British Pakistani couples' responses to genetic counselling
Shaw, A.	2012	THEY SAY ISLAM HAS A SOLUTION FOR EVERYTHING, SO WHY ARE THERE NO GUIDELINES FOR THIS?' ETHICAL DILEMMAS ASSOCIATED WITH THE BIRTHS AND DEATHS OF INFANTS WITH FATAL ABNORMALITIES FROM A SMALL SAMPLE OF PAKISTANI MUSLIM COUPLES IN BRITAIN
Shearer, W. T., Lubin, B. H., Cairo, M. S. and Luigi, D. N.	2017	Cord blood banking for potential future transplantation
Shegekar, Tejas and Pajai, Sandhya	2023	A Comprehensive Review of Pregnancy in Sickle Cell Disease
Sheikh, Z. A. and Wahlberg, A.	2023	More than sample providers: how genetic researchers in Pakistan mobilized a prenatal diagnostic service for thalassemia
Shekhawat, D. S., Didel, S., Purohit, A., Rajial, T., Sharma, C., Singh, P. and Singh, K.	2024	A Comprehensive Gap Analysis of Risk Factors for Transfusion Dependent Thalassemia in Siblings
Shi, M., Liauw, A. L., Tong, S., Zheng, Y., Leung, T. Y., Chong, S. C., Cao, Y., Lau, T. K., Choy, K. W. and Chung, J. P. W.	2021	Clinical implementation of expanded carrier screening in pregnant women at early gestational weeks: A chinese cohort study
Shih, H. H. and Chen, S. N.	1990	Migratory effects on the body surface of Angiostrongylus cantonensis from subarachnoid space to pulmonary artery in rats
Shiroff, J. J. and Gregoski, M. J.	2017	The measurement of patient attitudes regarding prenatal and preconception genetic carrier screening and translational behavioral medicine: an integrative review
Shook, L., Crosby, L. E. and Atweh, G. F.	2013	Health literacy and sickle cell disease: An assessment of adolescents, young adults and caregivers
Siala, H., Ouali, F., Messaoud, T., Bibi, A. and Fattoum, S.	2008	alpha-Thalassaemia in Tunisia: some epidemiological and molecular data
Siala, H., Ouali, F., Messaoud, T., Bibi, A. and Fattoum, S.	2008	alpha-Thalassaemia in Tunisia: some epidemiological and molecular data
Siddiqui, Saira, Schunk, Kelly, Batista, Milagros, Adames, Francisca, Ayala, Peggy, Stix, Benjamin, Rodriguez, Jacqueline, McCord, Mary and Green, Nancy S.	2012	Awareness of sickle cell among people of reproductive age: Dominicans and African Americans in northern Manhattan
Siddiqui, S., Schunk, K., Batista, M., Adames, F., Ayala, P., Stix, B., Rodriguez, J., McCord, M. and Green, N. S.	2012	Awareness of sickle cell among people of reproductive age: Dominicans and African Americans in northern Manhattan
Siddiqui, S., Schunk, K., Batista, M., Adames, F., Ayala, P., Stix, B., Rodriguez, J., McCord, M., Green, N. S., Siddiqui, Saira, Schunk, Kelly, Batista, Milagros, Adames, Francisca, Ayala, Peggy, Stix, Benjamin, Rodriguez, Jacqueline, McCord, Mary and Green, Nancy S.	2012	Awareness of sickle cell among people of reproductive age: Dominicans and African Americans in northern Manhattan
Siegel, Eva Laura and Vazquez, Mariana	2013	Desafíos en la prevención de la transmisión madre-hijo de VIH y sífilis en el Conurbano bonaerense: un estudio cualitativo
Siham K, Abu Nasef and Rana A, El Beshbishy	2014	<The> histological changes of the female rat mammary gland during the fertile period with a special reference to E-cadherin expression
Sikorski, M.	2010	Patient and family views regarding in-vitro fertilization with therapeutic intent for sickle cell disease
Silva, Carla Marins, Oliveira, Vanessa Silva de, Campos, Tayná de Jesus, Oliveira, Izaque do Nascimento de and Vargens, Octavio Muniz da Costa	2018	Enfermeiras do planejamento familiar frente à vulnerabilidade às IST/HIV: estudo descritivo
Silva Gomes Xavier, Aline, Lucia Ferreira, Silvia, Souza de Santana Carvalho, Evanilda, Maria de AraÃºjo, Edna and CÃ¢ndida Cordeiro, Rosa	2013	Perception of women suffering from sickle cell anemia regarding pregnancy: an exploratory study
Silva, Roberta Maria de Oliveira, Araújo, Carla Luzia França and Paz, Fatima Maria Trigo da	2008	A realização do teste anti-HIV no pré-natal: os significados para a gestante
Silva, Simone Vieira da	2017	Prospecção de compostos orgânicos voláteis e seus efeitos na auto-regulação fisiológica em cianobactérias
Silva, Ueigla Batista da, Ferreira, Silvia Lúcia, Cordeiro, Rosa Cândida, Almeida, Lilian Conceição Guimarães de and Santos, Eliene Almeida	2021	Experiências de mulheres com doença falciforme que vivenciaram perdas gestacionais
Silva, Ueigla Batista da, Ferreira, Silvia Lúcia, Cordeiro, Rosa Cândida, de Almeida, Lilian Conceição Guimarães and Santos, Eliene Almeida	2021	Experiences of women with sickle cell disease who experienced pregnancy losses
Silva-Rodrigues, Fernanda Machado, Bernardo, Caroline Souza Gomes, Alvarenga, Willyane de Andrade, Janzen, Danielle Castro and Nascimento, Lucila Castanheira	2019	Transição de cuidados para o domicílio na perspectiva de pais de filhos com leucemia
Sim, Shao-Chee, Zhou, Xiaojie Diana, Hom, Laureen D., Chen, Christine and Sze, Rebecca	2011	Effectiveness of pre-counseling genetic education workshops at a large urban community health center serving low-income Chinese American women
Sim, Shao-Chee, Zhou, Xiaojie Diana, Hom, Laureen D., Chen, Christine and Sze, Rebecca	2011	Effectiveness of pre-counseling genetic education workshops at a large urban community health center serving low-income Chinese American women
Sim, S. C., Zhou, X. D., Hom, L. D., Chen, C. and Sze, R.	2011	Effectiveness of pre-counseling genetic education workshops at a large urban community health center serving low-income Chinese American women
Simone, L., Khan, S., Ciarlariello, M., Lin, J., Trackman, S., Heiman, G. A. and Ashkinadze, E.	2021	Reproductive male partner testing when the female is identified to be a genetic disease carrier
Sims, Alexandra M., Cromartie, Shamaree J., Gessner, Lelia, Campbell, Andrew, Coker, Tumaini, Wang, C. Jason and Tarini, Beth A.	2022	Parents' Experiences and Needs Regarding Infant Sickle Cell Trait Results
Sims, A. M., Cromartie, S. J., Gessner, L., Campbell, A., Coker, T., Wang, C. J. and Tarini, B. A.	2022	Parents' Experiences and Needs Regarding Infant Sickle Cell Trait Results
Sims, Alexandra M., Cromartie, Shamaree J., Gessner, Lelia, Campbell, Andrew, Coker, Tumaini, Wang, C. Jason and Tarini, Beth A.	2022	Parents' Experiences and Needs Regarding Infant Sickle Cell Trait Results
Sims, Alexandra M., Cromartie, Shamaree J., Gessner, Lelia, Campbell, Andrew, Coker, Tumaini, Wang, C. Jason and Tarini, Beth A.	2022	Parents’ experiences and needs regarding infant sickle cell trait results
Sims, A. M., Cromartie, S. J., Gessner, L. and et al.	2022	Parents' Experiences and Needs Regarding Infant Sickle Cell Trait Results
Sin-Hye, P. I. L., Jong-Gun, L. E. E., Young-Ok, Y. O. O., Dae-Young, Jung, Hyung-Geun, L. E. E., Young, L. E. E. and Jong-Seung, L. E. E.	2001	Expression of alpha-smooth muscle actin and collagenIV in villous stroma of placental terminal villi and congestion fetal capillary in growth restricted pregnancies with severe preeclampsia
Singer, Randi Beth, Barrow, Janelli, Johnson, Amy K., Zemlak, Jessica, Crooks, Natasha, Abboud, Sarah, Bruce, Douglas, Green, Noel, Stamps, Jahari, Neely, Jennifer, Sherman, Susan G., Patil, Crystal L. and Matthews, Alicia K.	2024	Centering PrEP: utilizing ADAPT-ITT to inform group PrEP care for sex workers in Chicago
Singer, R. B., Barrow, J., Johnson, A. K., Zemlak, J., Crooks, N., Abboud, S., Bruce, D., Green, N., Stamps, J., Neely, J., Sherman, S. G., Patil, C. L. and Matthews, A. K.	2024	Centering PrEP: utilizing ADAPT-ITT to inform group PrEP care for sex workers in Chicago
Sivasubramaniyam, S. and Choudhary, P.	2016	Proportion of capillary blood glucose readings required in the target range to achieve target HbA1c: A shift of focus from target range to proportion in range
Sivasubramaniyam, S. and Choudhary, P.	2016	Proportion of capillary blood glucose readings required in the target range to achieve target hba1c: Shift of focus from target range to proportion in range
Skirton, Heather, Goldsmith, Lesley and Chitty, Lyn S.	2015	An easy test but a hard decision: ethical issues concerning non-invasive prenatal testing for autosomal recessive disorders
Skirton, H., Goldsmith, L. and Chitty, L. S.	2015	An easy test but a hard decision: Ethical issues concerning non-invasive prenatal testing for autosomal recessive disorders
Skirton, H., Goldsmith, L. and Chitty, L. S.	2015	An easy test but a hard decision: ethical issues concerning non-invasive prenatal testing for autosomal recessive disorders
Slonim, M., Peate, M., Merigan, K., Lantsberg, D., Anderson, R. A., Stern, K., Gook, D. and Jayasinghe, Y.	2023	Ovarian stimulation and oocyte cryopreservation in females and transgender males aged 18 years or less: a systematic review
Smyrnova, Ganna	2014	[The relationship between hemoglobin level and disease activity in patients with rheumatoid arthritis]
Smyrnova, G.	2014	The relationship between hemoglobin level and disease activityin patients with rheumatoid arthritis
Soares, Ana Caroline Novaes, Samico, Isabella Chagas, Araujo, Aderson Silva, Bezerra, Marcos Andre C. and Hatzlhofer, Betania Lucena Domingues	2014	Follow-up of children with hemoglobinopathies diagnosed by the Brazilian Neonatal Screening Program in the State of Pernambuco
Soares, A. C. N., Samico, I. C., Araujo, A. S., Bezerra, M. A. C. and Hatzlhofer, B. L. D.	2014	Follow-up of children with hemoglobinopathies diagnosed by the Brazilian Neonatal Screening Program in the State of Pernambuco
Sockel, K., Frank, S., Neu, A., Ditschkowski, M., Hilgendorf, I., Goeckenjan, M., Stoelzel, F., Middeke, J. M., Kroger, N., Ayuk, F. A., Eder, M., Bethge, W., Finke, J., Bertz, H., Kobbe, G., Kaufmann, M., Platzbecker, U., Beverungen, D., Schmid, C., von Bonin, M., Egger-Heidrich, K., Heberling, L., Trautmann-Grill, K., Teipel, R., Bug, G., Tischer, J., Fraccaroli, A., Holler, B., Wolff, D., Luft…	2022	Registry Data Indicate a Meaningful Chance for Successful Pregnancies after Allogeneic Stem Cell Transplantation: Results from the German Stem Cell Transplant Registry (DRST)
Soleymanpour, A., Mogharehzadeh, M., Pourbakhtiyar, M., Mehmandoost, N. and Karimi, J.	2017	Evaluation of fetal congenital abnormalities leading to the licensing of therapeutic abortion in legal medicine of isfahan from 2012 to 2014
Sollers, John J., 3rd, Leach-Beale, Brittani, Barker, Camela S., Wood, Mary, Burford, Tanisha, Bell, Kristen, Muhammad, Malik, Lands, Jessica R., Smith, Nina, Miller, Jessica, Jones, Brianna, Murrill, Ashely Nicole, Killough, Alvin, Robinson, Elwood, Whitfield, Keith E., Byrd, Goldie S. and Edwards, Christopher L.	2021	Menstrual Type, Pain and Psychological Distress in Adult Women with Sickle Cell Disease (SCD)
Sollers, J. J., Leach-Beale, B., Barker, C. S., Wood, M., Burford, T., Bell, K., Muhammad, M., Lands, J. R., Smith, N., Miller, J., Jones, B., Murrill, A. N., Killough, A., Robinson, E., Whitfield, K. E., Byrd, G. S. and Edwards, C. L.	2021	Menstrual Type, Pain and Psychological Distress in Adult Women with Sickle Cell Disease (SCD)
Sollers, John J., III, Leach-Beale, Brittani, Barker, Camela S., Wood, Mary, Burford, Tanisha, Bell, Kristen, Muhammad, Malik, Lands, Jessica R., Smith, Nina, Miller, Jessica, Jones, Brianna, Murrill, Ashely Nicole, Killough, Alvin, Robinson, Elwood, Whitfield, Keith E., Byrd, Goldie S. and Edwards, Christopher L.	2021	Menstrual type, pain and psychological distress in adult women with sickle cell disease (SCD)
Song, Sijie, Zhu, Yefang, Jorch, Gerhard, Zhang, Xiaoting, Wu, Yan, Chen, Wen, Gong, Hua, Zhou, Ligang, Wang, Xueyan and Zhong, Xiaoyun	2021	A very preterm infant born to mother of mirror syndrome secondary to fetomaternal hemorrhage: a case report
Sontakke, S., Takalikar, V., Deshmukh, J., Motghare, V. M., Kalikar, M. and Turankar, A.	2021	Assessment of adherence to medication during chronic illnesses in pregnancy
Sorato, Mende Mensa, Alemu, Tsegaye, Toma, Alemayehu, Paulos, Getahun and Mekonnen, Shewangizaw	2024	Effect of HIV and substance use disorder comorbidity on the placenta, fetal and maternal health outcomes: systematic review and meta-analysis protocol
Sorato, M. M., Alemu, T., Toma, A., Paulos, G. and Mekonnen, S.	2024	Effect of HIV and substance use disorder comorbidity on the placenta, fetal and maternal health outcomes: Systematic review and meta-analysis protocol
Soriano, M., Sangarappillai, C., Telfer, D. P., Kaya, D. B., Barroso, D. F., Bennett, D. S., Halbert, D. J. and Newell, K.	2020	Renal complications and predictions of chronic renal disease in newborn cohort of patients with homozygous sickle cell disease
Sosa, I. R., Miller-Chism, C. N. and Salemi, J. L.	2019	The Role of Medical Comorbidities and Socioeconomic Factors in the Prevalence of Venous Thromboembolism Among Different Ethnic/Racial Groups in a Hospitalized Population
Sosa, I. R., Miller-Chism, C. N. and Salemi, J. L.	2019	The role of medical comorbidities and socioeconomic factors in the prevalence of venous thromboembolism among different ethnic/racial groups in a hospitalized population
Sotiriou, Sotirios, Samara, Athina A., Vamvakopoulou, Dimitra, Vamvakopoulos, Konstantinos-Odysseas, Sidiropoulos, Andreas, Vamvakopoulos, Nikolaos, Janho, Michel B., Gourgoulianis, Konstantinos I. and Boutlas, Styllianos	2021	Susceptibility of beta-Thalassemia Heterozygotes to COVID-19
Sotiriou, S., Samara, A. A., Vamvakopoulou, D., Vamvakopoulos, K. O., Sidiropoulos, A., Vamvakopoulos, N., Janho, M. B., Gourgoulianis, K. I. and Boutlas, S.	2021	Susceptibility of beta-thalassemia heterozygotes to COVID-19
Souza, Claudia de	2015	Rede de apoio social às famílias de crianças e adolescentes submetidos ao transplante de células-tronco hematopoéticas
Souza, Jimi Hendrex Medeiros de	2008	Avaliação do Programa de Atenção às Pessoas com Doença Falciforme na perspectiva da Gestão em Saúde: enfoque na saúde das mulheres
Souza, Leonardo Francisco Provedel de, Souza, Verônica Ferreira de, Silva, Lílian Dantas de Góes, Santos, Jean Nunes dos and Reis, Silvia Regina de Almeida	2007	Expressão da laminina na membrana basal em carcinoma escamocelular oral
Spencer, Bryan R., White, Jodie L., Patel, Eshan U., Goel, Ruchika, Bloch, Evan M. and Tobian, Aaron Ar	2023	Eligibility Considerations for Female Whole Blood Donors: Hemoglobin Levels and Iron Status in a Nationally Representative Population
Spencer, B. R., White, J. L., Patel, E. U., Goel, R., Bloch, E. M. and Tobian, A. A.	2023	Eligibility Considerations for Female Whole Blood Donors: Hemoglobin Levels and Iron Status in a Nationally Representative Population
Spencer, Bryan R., White, Jodie L., Patel, Eshan U., Goel, Ruchika, Bloch, Evan M. and Tobian, Aaron A. R.	2023	Eligibility Considerations for Female Whole Blood Donors: Hemoglobin Levels and Iron Status in a Nationally Representative Population
Spencer, B. R., White, J. L., Patel, E. U. and Tobian, A. A. R.	2022	Understanding Barriers to Blood Donation for African-American Females: Iron Status at Hemoglobin Values Proximal to Eligibility Cutoff
Spencer, S., Dungan, J. and Groner, V.	2021	Characterizing expanded carrier screen results of females whose male partners did not follow through
Spindola, Thelma, Dantas, Karla Temístocles de Brito, Cadavez, Natália Fernanda Vitipó, Fonte, Vinícius Rodrigues Fernandes da and Oliveira, Denize Cristina de	2015	Maternity perception by pregnant women living with HIV
Spósito, Paola, Taborda, Ana, Adano, Agustín, Aguilera, Romina, Arrigoni, Florencia, Carbone, Luciano, Coria, Bernardo, González, Belén, De León, Lucía, Rey, Romina, Rivero, María Noel, Sacchi, Florencia, Simeone, Andrea and Villar, Alvaro	2023	Telemedicina en el control de la hipertensión arterial
Sri, T. K., Manoj, P., Tanuja, J. and Sravya, T.	2024	A Hospital Based Observational Study Assessing the Impact of Maternal Anemia on Perinatal Outcome
Sritharan, M., Lowe, G., Pancham, S. and Wright, C.	2010	Management of acute chest syndrome in patients with sickle cell disease
Srivastava, S., Capetillo, A., Pokorny, M. and Downes, K. A.	2021	Development of an audit program for appropriate use of group o red blood cells and AB plasma
Stanek, Charis J., Reich, Jenna, Theroux, Charleen I., Creary, Susan E., Quinn, Gwendolyn P. and Nahata, Leena	2023	Reproductive Health Counseling among Youth with Sickle Cell Disease
Stanek, C. J., Reich, J., Theroux, C. I., Creary, S. E., Quinn, G. P. and Nahata, L.	2023	Reproductive Health Counseling among Youth with Sickle Cell Disease
Stark, Z., Massie, J., Ioannou, L., Cousens, N., McClaren, B., Lewis, S., Metcalfe, S. and Delatycki, M.	2011	Current practice and attitudes of Australian obstetricians towards population-based carrier screening for inherited conditions
Stark, Z., Massie, J., McClaren, B. and et al.	2013	Current practice and attitudes of Australian obstetricians toward population-based carrier screening for inherited conditions
Stark, Zornitza, Massie, John, McClaren, Belinda, Ioannou, Liane, Cousens, Nicole, Lewis, Sharon, Metcalfe, Sylvia and Delatycki, Martin B.	2013	Current practice and attitudes of Australian obstetricians toward population-based carrier screening for inherited conditions
Stark, Z., Massie, J., McClaren, B., Ioannou, L., Cousens, N., Lewis, S., Metcalfe, S. and Delatycki, M. B.	2013	Current practice and attitudes of australian obstetricians toward population-based carrier screening for inherited conditions
Stark, Zornitza, Massie, John, McClaren, Belinda, Ioannou, Liane, Cousens, Nicole, Lewis, Sharon, Metcalfe, Sylvia and Delatycki, Martin B.	2013	Current practice and attitudes of Australian obstetricians toward population-based carrier screening for inherited conditions
Steele, Shannon L., Hsieh, Anthony Y. Y., Gadawski, Izabella, Kroeun, Hou, Barr, Susan I., Devlin, Angela M., Côté, Hélène C. F. and Karakochuk, Crystal D.	2021	Daily Oral Supplementation with 60 mg of Elemental Iron for 12 Weeks Alters Blood Mitochondrial DNA Content, but Not Leukocyte Telomere Length in Cambodian Women
Stephens, B., Sethna, F. and Crispin, P.	2018	Postpartum obstetric red cell transfusion practice: A retrospective study in a tertiary obstetric centre
Stevens, Evelyn M., Patterson, Chavis A., Tchume-Johnson, Trudy, Antiel, Ryan M., Flake, Alan, Smith-Whitley, Kim and Barakat, Lamia P.	2019	Parental Attitudes Towards Prenatal Genetic Testing For Sickle Cell Disease
Stevens, E. M., Patterson, C. A., Tchume-Johnson, T., Antiel, R. M., Flake, A., Smith-Whitley, K. and Barakat, L. P.	2019	Parental Attitudes Towards Prenatal Genetic Testing for Sickle Cell Disease
Stevens, E. M., Patterson, C. A., Tchume-Johnson, T., Antiel, R. M., Flake, A., Smith-Whitley, K. and Barakat, L. P.	2019	Parental Attitudes Towards Prenatal Genetic Testing For Sickle Cell Disease
Stevenson, A. F., Xing, X. and Kunstmann, P.	2000	Cell culture of biopsied endometriomas after danazol/hormonal therapy: a study of growth features and fertility effects
Strauss, Tirtza Spiegel, Boniferro, Emily, Brockhoff, Erika, Johnson, Anna, Schneider, Emily, Grubman, Olivia, Cole, David, Hussain, Farrah, Ashmead, Graham, Al-Ibraheemi, Zainab and Brustman, Lois	2023	Opening Pandora's box: abnormal genetic carrier screening and need for lifetime follow-up
Strauss, T. S., Boniferro, E., Brockhoff, E., Johnson, A., Schneider, E., Grubman, O., Cole, D., Hussain, F., Ashmead, G., Al-Ibraheemi, Z. and Brustman, L.	2023	Opening Pandora's box: abnormal genetic carrier screening and need for lifetime follow-up
Street, I., Monahan, B., Falk, H., Allan, E., Bergman, Y., Stupple, P., Holmes, I., Gregg, A., Charman, S., Lackovic, K., Peat, T., Walker, S., Lowes, K., Kersten, W., Alcindor, J., Chung, M., Parker, M., Foitzik, R., Camerino, M., Nikac, M., Grusovin, J., Pilling, P., Sonderegger, S., Tan, Y., Zhao, Q., Curtis, D. J. and Jane, S. M.	2012	Selective inhibitors of arginine methyl transferase 5 (PRMT5) as a novel treatment for beta-thalassemia and sickle cell disease
Strini, V., Daicampi, C., Trevisan, N., Prendin, A., Marinelli, E., Marinetto, A. and de Barbieri, I.	2020	Transition of care in pediatric oncohematology: A systematic literature review
Stuart-Smith, S., Lauffer, T., Johns, J. and Owusu-Sekyere, Y.	2023	A ONE-YEAR AUDIT OF PREGNANCY MANAGEMENT AND OUTCOMES IN WOMEN WITH SICKLE DISORDERS AT A SINGLE UK CENTRE
Su-Mi, Choi, Dong-Gun, L. E. E., Jihyang, L. I. M., Sun-Hee, Park, Jung-Hyun, Choi, Jin-Hong, Y. O. O., Jong-Wook, L. E. E., Yonggoo, K. I. M., Kyungja, H. A. N., Woo-Sung, M. I. N., Wan-Shik, Shin and Chun-Choo, K. I. M.	2009	Comparison of Quantitative Cytomegalovirus Real-time PCR in Whole Blood and pp65 Antigenemia Assay: Clinical Utility of CMV Real-time PCR in Hematopoietic Stem Cell Transplant Recipients
Suen, S. S. H., Lao, T. T., Chan, O. K., Kou, T. K. O., Chan, S. C. S., Kim, J. H., Lau, T. K. and Leung, T. Y.	2011	Maternal understanding of commercial cord blood storage for their offspring - A survey among pregnant women in Hong Kong
Sui, Suli and Sleeboom-Faulkner, Margaret	2010	Choosing offspring: prenatal genetic testing for thalassaemia and the production of a 'saviour sibling' in China
Sui, S. and Sleeboom-Faulkner, M.	2010	Choosing offspring: prenatal genetic testing for thalassaemia and the production of a 'saviour sibling' in China
Sui, S. and Sleeboom-Faulkner, M.	2010	Choosing offspring: prenatal genetic testing for thalassaemia and the production of a 'saviour sibling' in China
Sui, S. and Sleeboom-Faulkner, M.	2010	Choosing offspring: prenatal genetic testing for thalassaemia and the production of a 'saviour sibling' in China
Sui, Suli and Sleeboom-Faulkner, Margaret	2010	Choosing offspring: Prenatal genetic testing for thalassaemia and the production of a 'saviour sibling' in China
Sui, S. and Sleeboom-Faulkner, M.	2010	Choosing offspring: prenatal genetic testing for thalassaemia and the production of a 'saviour sibling' in China
Sukrat, Bunyarit, Suwathanapisate, Pranee, Siritawee, Suparerk, Poungthong, Thunyaporn and Phupongpankul, Kornwika	2010	The prevalence of iron deficiency anemia in pregnant women in Nakhonsawan, Thailand
Sukrat, B., Suwathanapisate, P., Siritawee, S., Poungthong, T. and Phupongpankul, K.	2010	The prevalence of iron deficiency Anemia in pregnant women in Nakhonsawan, Thailand
Suksangpleng, T., Riolueang, S., Korchuenjit, J., Ekwattanakit, S. and Viprakasit, V.	2018	A novel alpha-thalassemia screening scheme in neonates with higher sensitivity and specificity using a combination of hb bart's quantity and red blood cell indices
Sullivan, R., Rafferty, B. A., Lengerich, E., Chroneos, Z. and McKeone, D.	2023	The Greek-American Diaspora: A Patient Population in Need of Increased beta-Thalassemia Carrier Status Screening and Education
Sultan, S., Irfan, S. M. and Zeeshan, R.	2013	Naturally occurring anticoagulants and their association with thromboembolism in patients with beta-thalassemia major
Sultana, M., Jahan, N., Sultana, N. and Doha, M.	2020	Low level of serum hemoglobulin concentration associated with neonatal birth weight
Sun, Dongmei, McLeod, Anne, Gandhi, Shital, Malinowski, Ann Kinga and Shehata, Nadine	2017	Anemia in Pregnancy: A Pragmatic Approach
Sun, Xin, Liu, Sha, Zhao, Ze, Hao, Wen-Ge and Guo, Lai-Nan	2003	[Two HLA-loci mismatched sibling cord blood transplantation in a severe beta-thalassemia patient]
Sun, X., Liu, S., Zhao, Z., Hao, W. G. and Guo, L. N.	2003	Two HLA-loci mismatched sibling cord blood transplantation in a severe beta-thalassemia patient
Sunday, A. D. S. and Ameh, D. A.	2023	DIETARY PATTERN, SOCIO-DEMOGRAPHIC CHARACTERISTICS AND NUTRITIONAL STATUS OF PREGNANT WOMEN ATTENDING BARAU DIKKO TEACHING HOSPITAL AND THE NEED TO DEVELOP RECOMMENDED DIETARY ALLOWANCE AND DIETARY REFERENCE INTAKES FOR SICKLE CELL DISEASE PATIENTS
Sur, Dipika and Mukhopadhyay, S. P.	2006	Prevalence of thalassaemia trait in the state of West Bengal
Sur, D. and Mukhopadhyay, S. P.	2006	Prevalence of thalassaemia trait in the State of West Bengal
Suresh, B., Ravichandran, U. and Jagadeesh, S.	2023	Is Estimation of HbA2 Alone Sufficient for Screening Beta Thalassaemia Carriers: A Case in Perspective
Suresh, K., Mak, J. W. and Yong, H. S.	1991	In vitro culture of Toxoplasma gondii
Sutton, D., D'Alton, M., Zhang, Y., Kahe, K., Cepin, A., Goffman, D., Staniczenko, A., Yates, H., Burgansky, A., Coletta, J., Williams, Z. and Gyamfi-Bannerman, C.	2021	COVID-19 vaccine acceptance among pregnant, breastfeeding, and nonpregnant reproductive-aged women
Swanson, Kate, Norton, Mary E., Downum, Sarah L., Gonzalez-Velez, Juan M. and Sparks, Teresa N.	2023	Understanding Preterm Birth in Pregnancies Complicated by Nonimmune Hydrops Fetalis
Syed, W., Hayat, N., Liaqat, N. and Rafiq, S.	2020	An experience of chorionic villus sampling in lady reading hospital, Peshawar
Syverson, E. P., McCarter, R., He, J., D'Angelo, L. and Tuchman, L. K.	2016	Adolescents' Perceptions of Transition Importance, Readiness, and Likelihood of Future Success: The Role of Anticipatory Guidance
Tadmouri, G. O.	2011	Genetic disorders in Arabs from clinical genetics to human genome variability
Taiwo, I. A., Oloyede, O. A. and Dosumu, A. O.	2011	Frequency of sickle cell genotype among the Yorubas in Lagos: Implications for the level of awareness and genetic counseling for sickle cell disease in Nigeria
Talebizadeh, S. Z., Salehi, F., Setoodefar, M. and Habibi, M. R. M.	2024	Investigating Factors Affecting Preterm Delivery from the Viewpoint of Physicians and Midwives in Mashhad
Tamchom, D. D., Ekoube, C. E., Essola, B., Nomo, S. N., Benghiat, F. S. and Van Obbergh, L.	2022	Incidence of Post-Operative Complications and Factors Influencing Their Occurrence in Patients with Sickle Cell Disease in a Low-Income Country: A Case Study of Cameroon
Tanna, S., Clair, B., Kuthiala, S., Coleman, T. A. and Kutlar, A.	2009	Health status of offspring conceived during hydroxyurea therapy for sickle cell disease
Tao, F., Chen, J., Wei, S., Zou, Y., Lai, Y., Qin, Q., Wang, Y. and Zhou, W.	2024	Prevalence of thalassaemia among childbearing-age Li and Han populations in Hainan Province
Tarachand, U.	1994	Differential rate of protein synthesis by antimesometrial and mesometrial decidual cells of rat
Tarasco, E., Friedman, K. D., George, J. N., Knobl, P., Hrachovinova, I., Matsumoto, M., Schneppenheim, R., Von Krogh, A. S., Lammle, B. and Kremer Hovinga Strebel, J. A.	2022	Neonatal Exchange Transfusion: When Should We Think about Hereditary Thrombotic Thrombocytopenic Purpura (hTTP)?
Tartaglione, Immacolata, Strunk, Crawford, Antwi-Boasiako, Charles, Andemariam, Biree, Colombatti, Raffaella, Asare, Eugenia Vicky, Piccone, Connie M., Manwani, Deepa, Boruchov, Donna, Tavernier, Fitz, Farooq, Fatimah, Akatue, Sophia, Oteng, Bianca, Urbonya, Rebekah, Wilson, Samuel, Owda, Ahmed, Bamfo, Rose, Boatemaa, Gifty Dankwah, Rao, Sudha, Zempsky, William, Sey, Fredericka, Inusa, Baba Pd, P…	2021	Age of first pain crisis and associated complications in the CASiRe international sickle cell disease cohort
Tartaglione, I., Strunk, C., Antwi-Boasiako, C., Andemariam, B., Colombatti, R., Asare, E. V., Piccone, C. M., Manwani, D., Boruchov, D., Tavernier, F., Farooq, F., Akatue, S., Oteng, B., Urbonya, R., Wilson, S., Owda, A., Bamfo, R., Boatemaa, G. D., Rao, S., Zempsky, W., Sey, F., Inusa, B. P., Perrotta, S., Segbefia, C. and Campbell, A. D.	2021	Age of first pain crisis and associated complications in the CASiRe international sickle cell disease cohort
Tayabali, S., Madgwick, K. and de Kreuk, A.	2019	Allo-Immunisation in Sickle Cell Patients in a Large British Specialist Haemoglobinopathy Centre
Tayabali, S., Madgwick, K. and De Kreuk, A.	2019	Allo-immunisation in sickle cell patients in a large British specialist haemoglobinopathy centre
Taylor, J., Khachikyan, I., Gomez-Lobo, V. and Tuchman, L.	2016	Reproductive health needs of adolescents with sickle cell disease
Taylor, T., Bailiff, B., Randall, L. and Jackson, N.	2012	An audit of red cell phenotyping in adult sickle patients in coventry
Teixeira, Selma Villas Boas, Silva, Gabriela Santos, Silva, Claudia Santos and Moura, Maria Aparecida Vasconcelos	2013	Mulheres soropositivas ao HIV: a decisão de engravidar
Telen, M. J.	2001	Principles and problems of transfusion in sickle cell disease
Telen, M. J.	2001	Principles and problems of transfusion in sickle cell disease
Telfer, P., Lehrer, J., Agodoa, I., Jurek, M., Fox, K. M., Burke, L., Landsman, N. and Mant, T.	2017	Impact of GBT440 on unconjugated bilirubin and jaundice in sickle cell disease: A patient case report
Temores-Alcántara, Guadalupe, Infante, César, Caballero, Marta, Flores-Palacios, Fátima and Santillanes-Allande, Nadia	2015	Salud mental de migrantes centroamericanos indocumentados en tránsito por la frontera sur de México
Thain, E., Shuman, C., Miller, K., Sappleton, K., Myles-Reid, D., Chitayat, D. and Gibbons, C.	2019	Prenatal and preconception genetic counseling for consanguinity: Consanguineous couples' expectations, experiences, and perspectives
Thame, J. R., Hambleton, I. R. and Serjeant, G. R.	2001	RBC transfusion in sickle cell anemia (HbSS): experience from the Jamaican Cohort Study
Thame, J. R., Hambleton, I. R. and Serjeant, G. R.	2001	RBC transfusion in sickle cell anemia (HbSS): Experience from the Jamaican Cohort Study
Thia, E. W. H., Bhatia, A., Ruochen, D. and Yeo, G. S. H.	2022	Sonographic spectrum and postnatal outcomes of early-onset versus late-onset fetal cerebral ventriculomegaly
Thomas, P., Oni, L., Alli, M. and et al.	2005	Antenatal screening for haemoglobinopathies in primary care: a whole system participatory action research project
Thomas, Paul, Oni, Lola, Alli, Mabel, St Hilaire, Judith, Smith, Alma, Leavey, Conan and Banarsee, Ricky	2005	Antenatal screening for haemoglobinopathies in primary care: a whole system participatory action research project
Thomas, P., Oni, L., Alli, M., St. Hilaire, J., Smith, A., Leavey, C. and Banarsee, R.	2005	Antenatal screening for haemoglobinopathies in primary care: A whole system participatory action research project
Thomas, P., Oni, L., Alli, M., St. Hilaire, J., Smith, A., Leavey, C. and Banarsee, R.	2005	Antenatal screening for haemoglobinopathies in primary care: a whole system participatory action research project
Thomas, Shameka P., Fletcher, Faith E., Willard, Rachele, Ranson, Tiara Monet and Bonham, Vence L.	2024	Patient Perceptions on the Advancement of Noninvasive Prenatal Testing for Sickle Cell Disease among Black Women in the United States
Thomas, S. P., Fletcher, F. E., Willard, R., Ranson, T. M. and Bonham, V. L.	2024	Patient Perceptions on the Advancement of Noninvasive Prenatal Testing for Sickle Cell Disease among Black Women in the United States
Thomas, S. P., Keller, M. A., Ranson, T. and et al.	2023	Patient perspectives on noninvasive prenatal testing among black women in the United States: a scoping review
Thomas, Shameka P., Keller, Madison A., Ranson, Tiara and Willard, Rachele E.	2023	Patient perspectives on noninvasive prenatal testing among black women in the United States: a scoping review
Thomas, S. P., Keller, M. A., Ranson, T. and Willard, R. E.	2023	Patient perspectives on noninvasive prenatal testing among black women in the United States: a scoping review
Thompson, R. J., Gil, K. M., Burbach, D. J., Keith, B. R. and Kinney, T. R.	1993	ROLE OF CHILD AND MATERNAL PROCESSES IN THE PSYCHOLOGICAL ADJUSTMENT OF CHILDREN WITH SICKLE-CELL DISEASE
Thong, M. K. and Soo, T. L.	2005	The spectrum of beta-globin gene mutations in children with beta-thalassaemia major from Kota Kinabalu, Sabah, Malaysia
Thong, M. K. and Soo, T. L.	2005	The spectrum of beta-globin gene mutations in children with beta-thalassaemia major from Kota Kinabalu, Sabah, Malaysia
Thora, S., Rajsekaran, P. and Chhaparwal, B. C.	1995	Serum adenosine deaminase estimation in relation to BCG vaccination
Thuret, Isabelle, Sarles, Jacques, Merono, Francoise, Suzineau, Eliane, Collomb, Jacques, Lena-Russo, Danielle, Levy, Nicolas, Bardakdjian, Josiane and Badens, Catherine	2010	Neonatal screening for sickle cell disease in France: evaluation of the selective process
Thuret, I., Sarles, J., Merono, F., Suzineau, E., Collomb, J., Lena-Russo, D., Levy, N., Bardakdjian, J. and Badens, C.	2010	Neonatal screening for sickle cell disease in France: Evaluation of the selective process
Tijmstra, Tj, Tjeerdema, H., Pennings, J. M. and Smit, G. P. A.	2008	Parents hardly object to neonatal screening
Tlachi-López, José L., López, Aurora, Hoffman, Kurt, Velázquez-Moctezuma, Javier, García-Lorenzana, Mario and Lucio, Rosa Angélica	2011	Rat dorsal prostate is necessary for vaginal adhesion of the seminal plug and sperm motility in the uterine horns
Tongsong, T., Wanapirak, C., Sirichotiyakul, S. and et al.	2007	Middle cerebral artery peak systolic velocity of healthy fetuses in the first half of pregnancy
Tongsong, Theera, Wanapirak, Chanane, Sirichotiyakul, Supatra, Tongprasert, Fuanglada and Srisupundit, Kasemsri	2007	Middle cerebral artery peak systolic velocity of healthy fetuses in the first half of pregnancy
Tongsong, T., Wanapirak, C., Sirichotiyakul, S., Tongprasert, F. and Srisupundit, K.	2007	Middle cerebral artery peak systolic velocity of healthy fetuses in the first half of pregnancy
Tongsong, T., Wanapirak, C., Sirivatanapa, P. and et al.	2001	Prenatal eradication of Hb Bart's hydrops fetalis
Tongsong, T., Wanapirak, C., Sirivatanapa, P., Sa-nguansermsri, T., Sirichotiyakul, S., Piyamongkol, W., Chanprapaph, P., Steger, H. F., Sekararithi, R. and Tuggapichitti, A.	2001	Prenatal eradication of Hb Bart's hydrops fetalis
Tongsong, T., Wanapirak, C., Sirivatanapa, P., Sa-Nguansermsri, T., Sirichotiyakul, S., Piyamongkol, W., Chanprapaph, P., Steger, H. F., Sekararithi, R. and Tuggapichitti, A.	2001	Prenatal eradication of Hb Bart's hydrops fetalis
Traeger-Synodinos, J.	2006	Real-time PCR for prenatal and preimplantation genetic diagnosis of monogenic diseases
Traeger-Synodinos, J.	2012	Hemoglobinopathy prevention and preimplantation genetic diagnosis (PGD)
Trapphoff, T., Heiligentag, M., Dankert, D., Demond, H., Deutsch, D., Frohlich, T., Arnold, G. J., Grummer, R., Horsthemke, B. and Eichenlaub-Ritter, U.	2016	Postovulatory aging affects dynamics of mRNA, expression and localization of maternal effect proteins, spindle integrity and pericentromeric proteins in mouse oocytes
Trelinski, J. and Chojnowski, K.	2005	Hydroxyurea in the treatment of essential thrombocythemia and polycythemia vera - Controversy regarding its leukemogenic potential
Trimnell, C., James, J., Andemariam, B., Inusa, B., El Rassi, F., Francis-Gibson, B., Nero, A., Minniti, C., Abboud, M. R., Arlet, J. B., Colombatti, R., De Montalembert, M., Jain, S., Jastaniah, W., Nur, E., Pita, M., Ramscar, N., Bailey, T., Rajkovic-Hooley, O. and Osunkwo, I.	2020	Patient and healthcare professional perceptions of sickle cell disease impact on daily life, symptom burden and treatment: Results from the international sickle cell world assessment survey (SWAY)
Tripoli, F. M., Accomando, S., La Placa, S., Pietravalle, A., Putoto, G., Corsello, G. and Giuffre, M.	2021	Analysis of risk and prognostic factors in a population of pediatric patients hospitalized for acute malnutrition at the Chiulo hospital, Angola
Trompeter, S., Baxter, L., McBrearty, M., Zatkya, E. and Porter, J.	2015	Sample acceptance time criteria, electronic issue and alloimmunisation in thalassaemia
Trompeter, S., Baxter, L., McBrearty, M., Zatkya, E. and Porter, J.	2015	Sample acceptance time criteria, electronic issue and alloimmunisation in thalassaemia
Trompeter, S., Mora, A., Wong, E., Collett, D., Bolton-Maggs, P., Poles, D., Deary, A., Watt, A. and Williamson, L.	2015	Haemoglobinopathy survey-a picture of transfusion for sickle cell disease and thalassaemia in 11 London hospitals
Tsai, G. J., Cameron, C. A., Czerwinski, J. L., Mendez-Figueroa, H., Peterson, S. K. and Noblin, S. J.	2017	Attitudes Towards Prenatal Genetic Counseling, Prenatal Genetic Testing, and Termination of Pregnancy among Southeast and East Asian Women in the United States
Tsianakas, Vicki, Atkin, Karl, Calnan, Michael W., Dormandy, Elizabeth and Marteau, Theresa M.	2012	Offering antenatal sickle cell and thalassaemia screening to pregnant women in primary care: a qualitative study of women's experiences and expectations of participation
Tsianakas, V., Atkin, K., Calnan, M. W., Dormandy, E. and Marteau, T. M.	2012	Offering antenatal sickle cell and thalassaemia screening to pregnant women in primary care: a qualitative study of women's experiences and expectations of participation
Tsianakas, Vicki, Atkin, Karl, Calnan, Michael W., Dormandy, Elizabeth and Marteau, Theresa M.	2012	Offering antenatal sickle cell and thalassaemia screening to pregnant women in primary care: a qualitative study of women's experiences and expectations of participation
Tsianakas, V., Atkin, K., Calnan, M. W., Dormandy, E. and Marteau, T. M.	2012	Offering antenatal sickle cell and thalassaemia screening to pregnant women in primary care: a qualitative study of women's experiences and expectations of participation
Tsianakas, Vicki, Calnan, Michael, Atkin, Karl, Dormandy, Elizabeth and Marteau, Theresa M.	2010	Offering antenatal sickle cell and thalassaemia screening to pregnant women in primary care: a qualitative study of GPs' experiences
Tsianakas, V., Calnan, M., Atkin, K., Dormandy, E. and Marteau, T. M.	2010	Offering antenatal sickle cell and thalassaemia screening to pregnant women in primary care: A qualitative study of GPs' experiences
Tsianakas, V., Calnan, M., Atkin, K., Dormandy, E., Marteau, T. M., Tsianakas, Vicki, Calnan, Michael, Atkin, Karl, Dormandy, Elizabeth and Marteau, Theresa M.	2010	Offering antenatal sickle cell and thalassaemia screening to pregnant women in primary care: a qualitative study of GPs' experiences
Tsianakas, V., Calnan, M., Atkin, K. and et al.	2010	Offering antenatal sickle cell and thalassaemia screening to pregnant women in primary care: a qualitative study of GPs' experiences
Tsuge, Mitsuru, Kodera, Aya, Sumitomo, Hiromi, Araki, Tooru, Yoshida, Ryuichi, Yasui, Kazuya, Sato, Hiroki, Washio, Yosuke, Washio, Kana, Shigehara, Kenji, Yashiro, Masato, Yagi, Takahito and Tsukahara, Hirokazu	2022	Neonatal hemochromatosis with εγδβ-thalassemia: a case report and analysis of serum iron regulators
Tufanaru, C. and Attard, M.	2012	The quality of husserlian phenomenological research in the health sciences: A methodological systematic review
Tumwesige, K. Namagembe, I. Kayiga, H. Deogratias, M. Rujumba J.	2019	Lived experiences of pregnancy among women with sickle cell disease receiving care at Mulago hospital: a qualitative study
Turgal, Mert, Ozyuncu, Ozgur, Boyraz, Gokhan, Yazicioglu, Aslihan and Sinan Beksac, Mehmet	2015	Non-immune hydrops fetalis as a diagnostic and survival problems: what do we tell the parents?
Tuteja, Moni, Agarwal, Meenal, Phadke, Shubha and Phadke, Shubha R.	2016	Knowledge of Cord Blood Banking in General Population and Doctors: A Questionnaire Based Survey
Tuteja, Moni, Agarwal, Meenal and Phadke, Shubha R.	2016	Knowledge of Cord Blood Banking in General Population and Doctors: A Questionnaire Based Survey
Tuteja, M., Agarwal, M. and Phadke, S. R.	2016	Knowledge of Cord Blood Banking in General Population and Doctors: A Questionnaire Based Survey
Tutuba, Hilda J., Jonathan, Agnes, Lloyd, William, Luoga, Fredrick, Marco, Emanuela, Ndunguru, Joyce, Kidenya, Benson R., Makani, Julie, Ruggajo, Paschal, Minja, Irene K. and Balandya, Emmanuel	2022	Prevalence of Hemoglobin-S and Baseline Level of Knowledge on Sickle Cell Disease Among Pregnant Women Attending Antenatal Clinics in Dar-Es-Salaam, Tanzania
Tutuba, H. J., Jonathan, A., Lloyd, W., Luoga, F., Marco, E., Ndunguru, J., Kidenya, B. R., Makani, J., Ruggajo, P., Minja, I. K. and Balandya, E.	2022	Prevalence of Hemoglobin-S and Baseline Level of Knowledge on Sickle Cell Disease Among Pregnant Women Attending Antenatal Clinics in Dar-Es-Salaam, Tanzania
Tympa-Psirropoulou, E., Vagenas, C., Psirropoulos, D., Dafni, O., Matala, A. and Skopouli, F.	2005	Nutritional risk factors for iron-deficiency anaemia in children 12-24 months old in the area of Thessalia in Greece
Tympa-Psirropoulou, E., Vagenas, C., Psirropoulos, D., Dafni, O., Matala, A. and Skopouli, F.	2005	Nutritional risk factors for iron-deficiency anaemia in children 12-24 months old in the area of Thessalia in Greece
Uka, A., Buettcher, M., Bernhard-Stirnemann, S., Fougere, Y., Moussaoui, D., Kottanattu, L., Wagner, N., Zimmermann, P., Ritz, N., Albisetti, M., Bernet, V., Betti, C., Cachat, F., Caplazi, P., Decker, M. L., Durrer, E., Fluri, S., Gebauer, M., Gehri, M., Giannoni, E., Grupe, S., Horn, M., L'Huiller, A., Karen, T., Kellner, E., Laube, G., Laubscher, B., Llor, J., Luterbacher, F., Madlon, H., Malz…	2022	Factors associated with hospital and intensive care admission in paediatric SARS-CoV-2 infection: a prospective nationwide observational cohort study
Ulph, F., Cullinan, T., Qureshi, N. and et al.	2011	Familial influences on antenatal and newborn haemoglobinopathy screening
Ulph, Fiona, Cullinan, Tim, Qureshi, Nadeem and Kai, Joe	2011	Familial influences on antenatal and newborn haemoglobinopathy screening
Ulph, F., Cullinan, T., Qureshi, N. and Kai, J.	2011	Familial influences on antenatal and newborn haemoglobinopathy screening
Ulph, Fiona, Cullinan, Tim, Qureshi, Nadeem and Kai, Joe	2011	Familial influences on antenatal and newborn haemoglobinopathy screening
Ulph, Fiona, Cullinan, Tim, Qureshi, Nadeem and Kai, Joe	2011	Familial influences on antenatal and newborn haemoglobinopathy screening
Ulph, F., Cullinan, T., Qureshi, N. and Kai, J.	2011	Familial influences on antenatal and newborn haemoglobinopathy screening
Ulph, F., Cullinan, T., Qureshi, N. and Kai, J.	2014	Informing Children of Their Newborn Screening Carrier Result for Sickle Cell or Cystic Fibrosis: Qualitative Study of Parents' Intentions, Views and Support Needs
Ulph, F., Wright, S., Dharni, N., Payne, K., Bennett, R., Roberts, S., Walshe, K. and Lavender, T.	2017	Provision of information about newborn screening antenatally: a sequential exploratory mixed-methods project
Um, S., Sopheab, H., Yom, A. and et al.	2023	Anemia among pregnant women in Cambodia: A descriptive analysis of temporal and geospatial trends and logistic regression-based examination of factors associated with anemia in pregnant women
Underwood, S. M., Buseh, A. G., Canales, M. K., Powe, B., Dockery, B., Kather, T. and Kent, N.	2005	Nursing contributions to the elimination of health disparities among African-Americans: review and critique of a decade of research -- part III
University of York, The Department of Health Sciences	2014	Involving fathers in ante-natal screening for sickle cell disorders: improving informed decision making
Upender K, Wall, Abdullah S, Al Mujaini, Nadia S, Al Kharusi, Alexander A, Bialasiewicz and Syed G, Rizvi	2008	Quantitative and qualitative corneal endothelial morphology of Omani patients with pseudoexfoliation syndrome
Utari, D. A. and Satriyandari, Y.	2022	Determinants of Anemia in Pregnant Mothers: Systematic Review and Meta-analysis
Vaganan, M. Mayil, Ravi, I., Nandakumar, A., Sarumathi, S., Sundararaju, P. and Mustaffa, M. M.	2014	Phenylpropanoid enzymes, phenolic polymers and metabolites as chemical defenses to infection of Pratylenchus coffeae in roots of resistant and susceptible bananas (Musa spp.)
Valencia-Vargas, Alejandra, Hoyos-Duque, Sergio Iván and Vásquez-Trespalacios, Elsa María	2016	Factores asociados con la supervivencia al año de pacientes operados con cáncer ampular o de páncreas
van der Pal, Sylvia M., van Kesteren, Nicole M. C., van Wouwe, Jacobus P., van Dommelen, Paula and Detmar, Symone B.	2013	The attitudes and intention to participate in hemoglobinopathy carrier screening in The Netherlands among individuals from Turkish, Moroccan, and Surinamese descent
Van Der Pal, S. M., Van Kesteren, N. M. C., Van Wouwe, J. P., Van Dommelen, P. and Detmar, S. B.	2013	The attitudes and intention to participate in hemoglobinopathy carrier screening in the Netherlands among individuals from turkish, moroccan, and surinamese descent
van der Pal, Sylvia M., van Kesteren, Nicole M. C., van Wouwe, Jacobus P., van Dommelen, Paula and Detmar, Symone B.	2013	The attitudes and intention to participate in hemoglobinopathy carrier screening in The Netherlands among individuals from Turkish, Moroccan, and Surinamese descent
van Elderen, T., Mutlu, D., Karstanje, J., Passchier, J., Tibben, A. and Duivenvoorden, H. J.	2010	Turkish female immigrants' intentions to participate in preconception carrier screening for hemoglobinopathies in the Netherlands: an empirical study
Van Elderen, T., Mutlu, D., Karstanje, J., Passchier, J., Tibben, A. and Duivenvoorden, H. J.	2010	Turkish female immigrants' intentions to participate in preconception carrier screening for hemoglobinopathies in the Netherlands: An empirical study
van Elderen, T., Mutlu, D., Karstanje, J., Passchier, J., Tibben, A. and Duivenvoorden, H. J.	2010	Turkish Female Immigrants' Intentions to Participate in Preconception Carrier Screening for Hemoglobinopathies in the Netherlands: An Empirical Study
Van Tuijn, C. F. J. and Biemond Sr, B. J.	2012	Daily pain is unrelated to admission rate in adult patients with sickle cell disease
van Vliet, Margo E., Kerkhoffs, Jean-Louis H., Harteveld, Cornelis L. and Houwink, Elisa J. F.	2023	Hemoglobinopathy screening in primary care in the Netherlands: exploring the problems and needs of patients and general practitioners
van Vliet, M. E., Kerkhoffs, J. L. H., Harteveld, C. L. and Houwink, E. J. F.	2023	Hemoglobinopathy screening in primary care in the Netherlands: exploring the problems and needs of patients and general practitioners
Van't Hoog, Anna Helena, Sarr, Aicha, Koster, Winny, Delorme, Louis, Diallo, Souleymane, Sakande, Jean, Schultsz, Constance, Longuet, Christophe, Sow, Ahmad Iyane and Ondoa, Pascale	2020	A study to better understand under-utilization of laboratory tests for antenatal care in Senegal
van't Hoog, A. H., Sarr, A., Koster, W. and et al.	2020	A study to better understand under-utilization of laboratory tests for antenatal care in Senegal
Vant Hoog, A. H., Sarr, A., Koster, W., Delorme, L., Diallo, S., Sakande, J., Schultsz, C., Longuet, C., Sow, A. I. and Ondoa, P.	2020	A study to better understand under-utilization of laboratory tests for antenatal care in Senegal
Vasanthamohan, Lakshman, Choo, Sheryl, Marshall, Tonisha, Symons, Yahui Tammy, Matsui, Doreen, Eastabrook, Genevieve and Solh, Ziad	2020	Peripartum hyperhemolysis prophylaxis and management in sickle cell disease: A case report and narrative review
Vasanthamohan, L., Choo, S., Marshall, T., Symons, Y. T., Matsui, D., Eastabrook, G. and Solh, Z.	2020	Peripartum hyperhemolysis prophylaxis and management in sickle cell disease: A case report and narrative review
Vasconcelos, Sandra Batista de and Galvão, Marli Teresinha Gimeniz	2004	Opções contraceptivas entre mulheres vivendo com HIV/AIDS
Venner, G. P., Zakus, D., Soka, D. and Makani, J.	2014	Health education for sickle cell disease: Strategies to support families and health care workers in Tanzania
Ventura, C. M., Kiven, S. B., Lambrecht, N. and Gupta, K.	2020	Prenatal cannabinoid exposure impacts offspring's health in sickle mice
Ventura, C. M., Kiven, S. B., Lambrecht, N. and Gupta, K.	2020	Prenatal Cannabinoid Exposure Impacts Offspring's Health in Sickle Mice
Verdonk, P., Metselaar, S., Storms, O. and Bartels, E.	2018	Reproductive choices: a qualitative study of Dutch Moroccan and Turkish consanguineously married women's perspectives on preconception carrier screening
Vescovi, Gabriela, Castoldi, Luciana, Pereira, Marco Daniel and Levandowski, Daniela Centenaro	2016	Fatores de risco para a maternidade entre adolescentes vivendo com HIV
Viana, Renata Brum	2014	Narrativas únicas de vida: pessoas vivendo em situação de sorodiscordância frente ao desejo de reprodução
Vijayasree, M.	2017	Prenatal diagnosis of cardiac anamolies - Using fetal echocardiography as a screening tool
Villamizar, J. P., Khalid, L., Faraj, E. N., Harrington, T. J. and De La Zerda, D. J.	2023	MACITENTAN IN ADULTS WITH SICKLE CELL DISEASE AND PULMONARY HYPERTENSION
Vinciguerra, D., Iazzoni, R., Luciano, F., Maffei, L., Sorrentino, F., Moro, L., Massimini, G., Maggini, A., Tartaglione, S., Rizza, R. and Bondanini, F.	2023	THALASSEMIAS AND HEMOGLOBINOPATHIES : A NEW POSSIBLE APPROACH WITH POCT HPLC DEVICE
Vinogradova, M. A., Fedorova, T. A., Strelnikova, E. V., Rogachevsky, O., Shmakov, R. G. and Polushkina, E. S.	2014	Anemia during the pregnancy: The management and outcomes depending on the etiology
Viswanathan, K., Ademu-John, V. D., Smith, L. and Peichev, M.	2009	Barriers encountered in effective Newborn Screening trait follow-up
Vlachodimitropoulou, Evangelia, Carrier, Marc, Malinowski, Kinga, Cuker, Adam, Kaplovitch, Eric and Shehata, Nadine	2024	Examining postpartum anticoagulation practices: An international survey of healthcare providers
Vlachodimitropoulou, E., Carrier, M., Malinowski, K., Cuker, A., Kaplovitch, E. and Shehata, N.	2024	Examining postpartum anticoagulation practices: An international survey of healthcare providers
Vlachodimtropoulou Koumoutsea, E., Malinowski, A. K., Cuker, A., Kaplovitch, E. and Shehata, N.	2023	Examining Postpartum Anticoagulation Practices: An International Survey of Healthcare Providers
Vuong, C., De Ligt, L., De Groot-Eckhardt, C., Heijboer, H. and Fijnvandraat, K.	2022	Long-term follow up of dutch patients with SCD diagnosed by neonatal screening-effect on the morbidity and mortality in the Netherlands
Vuong, C., De Ligt, L., Heijboer, H., Rettenbacher, E., Fijnvandraat, K. and De Groot-Eckhardt, C. L.	2022	LONG-TERM FOLLOW-UP OF DUTCH PATIENTS WITH SICKLE CELL DISEASE DIAGNOSED BY NEONATAL SCREENING - EFFECT ON THE MORBIDITY AND MORTALITY IN THE NETHERLANDS
Vuong, C., Moussa, I., Muilekom, M. M., Heijboer, H., Rettenbacher, E., Haverman, L., Twisk, J., Fijnvandraat, K. and Eckhardt, C. L.	2023	IMPACT OF HOSPITAL ADMISSION FOR VASO-OCCLUSIVE CRISIS ON HEALTH-RELATED QUALITY OF LIFE IN CHILDREN WITH SICKLE CELL DISEASE
Vuthiwong, Chutawadi, Panichkul, Prisana and Punpuckdeekoon, Peerapun	2012	Causes and attitude of husbands toward thalassemic carrier screening test when their partners have abnormal screening tests
Vuthiwong, C., Panichkul, P. and Punpuckdeekoon, P.	2012	Causes and attitude of husbands toward thalassemic carrier screening test when their partners have abnormal screening tests
Wachira, J. K., Larson, M. K. and Harris, W. S.	2014	N-3 Fatty acids affect haemostasis but do not increase the risk of bleeding: Clinical observations and mechanistic insights
Wade, S. A., Chen, E. Y., Lanzkron, S. M., Burke, A. E. and Pecker, L. H.	2023	Abortions Outcomes of People with Sickle Cell Disease
Waheed, F., Fisher, C., Awofeso, A. N. and Stanley, D.	2016	Carrier screening for beta-thalassemia in the Maldives: perceptions of parents of affected children who did not take part in screening and its consequences
Walden, J., Stanek, J. R., Nahata, L. and Creary, S. E.	2023	It's Time to Act: Contextualizing the Prevalence of Sexually Transmitted Infections in Adolescents and Young Adults with Sickle Cell Disease
Walker, Zachary, Perkins, Callie, Harper, Lorie, Jauk, Victoria, Szychowski, Jeff M. and Mazzoni, Sara	2022	The Effects of Antepartum Depressive Symptoms on Postcesarean Opioid Consumption
Walton, A., Iyer, A. and Chang, J.	2020	Addressing family and genetic history in first obstetric visits
Wanapirak, Chanane, Muninthorn, Widhawat, Sanguansermsri, Torpong, Dhananjayanonda, Pisawat and Tongsong, Theera	2004	Prevalence of thalassemia in pregnant women at Maharaj Nakorn Chiang Mai Hospital
Wanapirak, C., Muninthorn, W., Sanguansermsri, T., Dhananjayanonda, P. and Tongsong, T.	2004	Prevalence of Thalassemia in pregnant women at Maharaj Nakorn Chiang Mai Hospital
Wanapirak, C., Muninthorn, W., Sanguansermsri, T. and et al.	2004	Prevalence of thalassemia in pregnant women at Maharaj Nakorn Chiang Mai Hospital
Wang, H., Naghavi, M., Allen, C., Barber, R. M., Carter, A., Casey, D. C., Charlson, F. J., Chen, A. Z., Coates, M. M., Coggeshall, M., Dandona, L., Dicker, D. J., Erskine, H. E., Fitzmaurice, C., Foreman, K., Forouzanfar, M. H., Fraser, M. S., Fullman, N., Goldberg, E. M., Graetz, N., Haagsma, J. A., Hay, S. I., Huynh, C., Johnson, C. O., Kassebaum, N. J., Kulikoff, X. R., Kutz, M., Kyu, H. H., …	2016	Global, regional, and national life expectancy, all-cause mortality, and cause-specific mortality for 249 causes of death, 1980-2015: a systematic analysis for the Global Burden of Disease Study 2015
Ward, K. C., Moore, D., Bartlett, C., Bruno, C., Hayes, K., Veeramreddy, P., Ai, J. and Osunkwo, I. I.	2019	Red blood cell exchange therapy compliance improves clinical outcomes and quality of life for patients with sickle cell disease
Wei-Wei, Zheng, Ge, Song, Qi-Ling, Wang, Shan-Wen, L. I. U., Xiao-Li, Z. H. U., Shun-Mei, Deng, An, Zhong, Yu-Mei, T. A. N. and Ying, T. A. N.	2018	Sperm DNA damage has a negative effect on early embryonic development following in vitro fertilization
Weil, Leonora G., Charlton, Matthew Rm, Coppinger, Cathy, Daniel, Yvonne and Streetly, Allison	2020	Sickle cell disease and thalassaemia antenatal screening programme in England over 10 years: a review from 2007/2008 to 2016/2017
Weil, L. G., Charlton, M. R. M., Coppinger, C., Daniel, Y. and Streetly, A.	2020	Sickle cell disease and thalassaemia antenatal screening programme in England over 10 years: A review from 2007/2008 to 2016/2017
Weinreich, S. S., de Lange-de Klerk, E. S., Rijmen, F., Cornel, M. C., de Kinderen, M., Plass, A. M., Weinreich, Stephanie S., de Lange-de Klerk, Elly Sm, Rijmen, Frank, Cornel, Martina C., de Kinderen, Marja and Plass, Anne Marie C.	2009	Raising awareness of carrier testing for hereditary haemoglobinopathies in high-risk ethnic groups in the Netherlands: a pilot study among the general public and primary care providers
Weinreich, Stephanie S., de Lange-de Klerk, Elly Sm, Rijmen, Frank, Cornel, Martina C., de Kinderen, Marja and Plass, Anne Marie C.	2009	Raising awareness of carrier testing for hereditary haemoglobinopathies in high-risk ethnic groups in the Netherlands: a pilot study among the general public and primary care providers
Weinreich, S. S., De Lange-De Klerk, E. S., Rijmen, F., Cornel, M. C., De Kinderen, M. and Plass, A. M. C.	2009	Raising awareness of carrier testing for hereditary haemoglobinopathies in high-risk ethnic groups in the Netherlands: A pilot study among the general public and primary care providers
Weinreich, S. S., de Lange-de Klerk, E. S. M., Rijmen, F., Cornel, M. C., de Kinderen, M. and Plass, A. M. C.	2009	Raising awareness of carrier testing for hereditary haemoglobinopathies in high-risk ethnic groups in the Netherlands: a pilot study among the general public and primary care providers
Wen-Hao, Tang, Hui, Jiang, Lu-Lin, M. A., Kai, Hong, Qun, Zhong, Chi-Sun, Yang, Lian-Ming, Zhao, De-Feng, L. I. U., Jia-Ming, M. A. O., Yi, Yang, Qian, Chen, Ren-Pei, Yuan, Xin, Zhang, Bin, L. I. and Nan, W. E. I.	2012	Relationship of sperm morphology with reproductive hormone levels in infertile men
Weobong, B., Glozah, F. N., Taylor-Abdulai, H. B., Koka, E., Addae, N., Alor, S., Kohl, K., Banati, P., Adongo, P. B. and Ross, D. A.	2024	Reaching adolescents with health services: Systematic development of an adolescent health check-ups and wellbeing programme in Ghana (Y-Check, Ghana)
Whaley, N. S., Lanzkron, S. and Burke, A.	2015	Contraceptive in women with sickle cell disease: A survey study
Whalley, L., Murray, A. and Staff, R.	2011	When are alzheimer's disease risk factors most hazardous? AD prediction in the Aberdeen 1921 birth cohort
Wichian, Phongsathorn, Yamsri, Supawadee, Sanchaisuriya, Kanokwan and Fucharoen, Supan	2021	Direct Amplification of Whole Blood and Amniotic Fluid Specimens for Prenatal and Postnatal Diagnosis of Hb E-β 0-Thalassemia Diseases
Widayanti, C. G., Ediati, A., Tamam, M. and et al.	2011	Feasibility of preconception screening for thalassaemia in Indonesia: exploring the opinion of Javanese mothers
Widayanti, Costrie Ganes, Ediati, Annastasia, Tamam, Moedrik, Faradz, Sultana M. H., Sistermans, Erik A. and Plass, Anne Marie C.	2011	Feasibility of preconception screening for thalassaemia in Indonesia: exploring the opinion of Javanese mothers
Widayanti, C. G., Ediati, A., Tamam, M., Faradz, S. M. H., Sistermans, E. A. and Plass, A. M. C.	2011	Feasibility of preconception screening for thalassaemia in Indonesia: Exploring the opinion of Javanese mothers
Widayanti, Costrie Ganes, Ediati, Annastasia, Tamam, Moedrik, Faradz, Sultana M. H., Sistermans, Erik A. and Plass, Anne Marie C.	2011	Feasibility of preconception screening for thalassaemia in Indonesia: exploring the opinion of Javanese mothers
Widayanti, Costrie Ganes, Ediati, Annastasia, Tamam, Moedrik, Faradz, Sultana M. H., Sistermans, Erik A. and Plass, Anne Marie C.	2011	Feasibility of preconception screening for thalassaemia in Indonesia: Exploring the opinion of Javanese mothers
Widayanti, C. G., Ediati, A., Tamam, M., Faradz, S. M. H., Sistermans, E. A. and Plass, A. M. C.	2011	Feasibility of preconception screening for thalassaemia in Indonesia: exploring the opinion of Javanese mothers
Wierenga, Klaas J. J., Hambleton, Ian R., Lewis, Norma A., Wierenga, K. J., Hambleton, I. R. and Lewis, N. A.	2001	Survival estimates for patients with homozygous sickle-cell disease in Jamaica: a clinic-based population study
Wild, B., De La Salle, B., Lad, N. and Hyde, K.	2014	A new ukneqas(H) development: Diagnosis of liquid samples from newborns at risk for a significant haemoglobinopathy
Wild, B., Dela Salle, B., Mahon, A. and Hyde, K.	2013	Development and implementati on of a quality assessment scheme for dna diagnostics of the haemoglobinopathies
Wild, B. J., De La Salle, B., Mahon, A. and Hyde, K.	2014	Performance assessment of DNA diagnostics for the haemoglobinopathies by UKNEQAS(H)
Wiley, K. E., Massey, P. D., Cooper, S. C., Wood, N., Quinn, H. E. and Leask, J.	2013	Pregnant women's intention to take up a post-partum pertussis vaccine, and their willingness to take up the vaccine while pregnant: A cross sectional survey
Wilfred, G., Wong, L., Wong, W. X., Zolkapli, N. B. and Jacob, F.	2019	Combined iron chelation therapy in women with transfusion dependent thalassaemia during pregnancy: A single centre observational study
Willard, R. E., Buscetta, A., Ramirez, H. C., Jaja, C. and Bonham, V. L.	2023	Insights on Sickle Cell Disease Therapies in Sierra Leone
Williams, E., Linton, E., Stewart, R., Lanzkron, S. M. and Pecker, L. H.	2020	Young adults with sickle cell disease (SCD) have low interest in genetic counseling and sickle cell trait testing for sexual partners
Williams, E., Linton, E., Stewart, R., Lanzkron, S. M. and Pecker, L. H.	2020	Young Adults with Sickle Cell Disease (SCD) Have Low Interest in Genetic Counseling and Sickle Cell Trait Testing for Sexual Partners
Wills, K. E. and Nwaneri, O.	2009	Early findings from SCD-PLANE (Sickle Cell Disease Program for Learning and Neuropsychological Evaluation, Children's Hospitals and Clinics of Minnesota): Executive function varies with RBC values in Children with Sickle Cell disease
Wilson, Barbara A., Rose, Anita and Florschutz, Gerhard	2018	Sheehan's syndrome and sickle cell disease: the story of Natasha
Wilson, B. A., Rose, A. and Florschutz, G.	2018	Sheehan's syndrome and sickle cell disease: the story of Natasha
Wilson, Barbara A., Rose, Anita and Florschutz, Gerhard	2018	Sheehan's syndrome and sickle cell disease: the story of Natasha
Wilson, Barbara A., Rose, Anita and Florschutz, Gerhard	2018	Sheehan's syndrome and sickle cell disease: The story of Natasha
Wilson, S., Pan, W., Jegede, O., Leonard, S., Desai, P., Hatch, D., Reyes, C., Tanabe, P. J., Girdwood, T., Weeks, S. and Kayle, M.	2023	Patterns of Emergency Department Utilization of Adolescents and Young Adults Living with Sickle Cell in North Carolina
Wirth, James P., Rohner, Fabian, Woodruff, Bradley A., Chiwile, Faraja, Yankson, Hannah, Koroma, Aminata S., Russel, Feimata, Sesay, Fatmata, Dominguez, Elisa, Petry, Nicolai, Shahab-Ferdows, Setareh, de Onis, Mercedes and Hodges, Mary H.	2016	Anemia, Micronutrient Deficiencies, and Malaria in Children and Women in Sierra Leone Prior to the Ebola Outbreak - Findings of a Cross-Sectional Study
Wirth, J. P., Rohner, F., Woodruff, B. A., Chiwile, F., Yankson, H., Koroma, A. S., Russel, F., Sesay, F., Dominguez, E., Petry, N., Shahab-Ferdows, S., De Onis, M. and Hodges, M. H.	2016	Anemia, micronutrient deficiencies, and malaria in children and women in Sierra Leone prior to the Ebola outbreak - Findings of a cross-sectional study
Wlodarski, Marcin W., Da Costa, Lydie, O'Donohue, Marie-Francoise, Gastou, Marc, Karboul, Narjesse, Montel-Lehry, Nathalie, Hainmann, Ina, Danda, Dominika, Szvetnik, Amina, Pastor, Victor, Paolini, Nahuel, di Summa, Franca M., Tamary, Hannah, Quider, Abed Abu, Aspesi, Anna, Houtkooper, Riekelt H., Leblanc, Thierry, Niemeyer, Charlotte M., Gleizes, Pierre-Emmanuel and MacInnes, Alyson W.	2018	Recurring mutations in RPL15 are linked to hydrops fetalis and treatment independence in Diamond-Blackfan anemia
Wollenstein-Seligson, D., Rendon-Macias, M. E., Silva-Ramirez, H., Gerardo-Del Hoyo, M. N., Yam, K., Velasco-Aznar, A., Cruz-Camino, H. and Cantu-Reyna, C.	2023	Prevalence of hemoglobinopathies at birth in a private hospital in Mexico City: report on 7 years of screening
Wolski, Ann, Moyer, Cheryl A., Amoah, Rexford, Otoo, Benjamin, Kaselitz, Elizabeth and Bakari, Ashura	2024	Community health worker knowledge and perceptions of neonatal jaundice in Kumasi, Ghana
Wong, L. P., George, E. and Tan, J. A.	2011	Public perceptions and attitudes toward thalassaemia: Influencing factors in a multi-racial population
Wong, L. P., George, E. and Tan, J. A. M. A.	2011	A holistic approach to education programs in thalassemia for a multi-ethnic population: Consideration of perspectives, attitudes, and perceived needs
Wong, Peerapon, Sritippayawan, Suchila, Suwannakhon, Narutchala, Tapprom, Akamon, Deoisares, Rawisut and Sanguansermsri, Torpong	2016	Q Sepharose micro-column chromatography: A simple screening method for identifying beta thalassemia traits and hemoglobin E carriers
Wong, P., Sritippayawan, S., Suwannakhon, N., Tapprom, A., Deoisares, R. and Sanguansermsri, T.	2016	Q Sepharose micro-column chromatography: A simple screening method for identifying beta thalassemia traits and hemoglobin E carriers
Wonkam, A. and Angwafo, Iii F. F.	2006	Prenatal diagnosis may represent a point of entry of genetic science in sub-Saharan Africa: A survey on the attitudes of medical students and physicians from Cameroon [8]
Wonkam, A., de Vries, J., Royal, C. D. and et al.	2014	Would you terminate a pregnancy affected by sickle cell disease? Analysis of views of patients in Cameroon
Wonkam, A., de Vries, J., Royal, C. D. and et al.	2014	Would you terminate a pregnancy affected by sickle cell disease? Analysis of views of patients in Cameroon
Wonkam, Ambroise, de Vries, Jantina, Royal, Charmaine D., Ramesar, Raj and Angwafo 3rd, Fru F.	2014	Would you terminate a pregnancy affected by sickle cell disease? Analysis of views of patients in Cameroon
Wonkam, Ambroise, de Vries, Jantina, Royal, Charmaine D., Ramesar, Raj and Angwafo, Fru F., 3rd	2014	Would you terminate a pregnancy affected by sickle cell disease? Analysis of views of patients in Cameroon
Wonkam, A., de Vries, J., Royal, C. D., Ramesar, R. and Angwafo, F. F.	2014	Would you terminate a pregnancy affected by sickle cell disease? Analysis of views of patients in Cameroon
Wonkam, Ambroise, de Vries, Jantina, Royal, Charmaine D., Ramesar, Raj and Angwafo, Fru F., III	2014	Would you terminate a pregnancy affected by sickle cell disease? Analysis of views of patients in Cameroon
Wonkam, A., de Vries, J., Royal, C. D., Ramesar, R. and Angwafo, F. F.	2014	Would you terminate a pregnancy affected by sickle cell disease? Analysis of views of patients in Cameroon
Wonkam, Ambroise and Hurst, Samia	2014	A call for policy action in sub-Saharan Africa to rethink diagnostics for pregnancy affected by sickle cell disease: differential views of medical doctors, parents and adult patients predict value conflicts in Cameroon
Wonkam, A. and Hurst, S.	2014	A call for policy action in sub-saharan Africa to rethink diagnostics for pregnancy affected by sickle cell disease: Differential views of medical doctors, parents and adult patients predict value conflicts in cameroon
Wonkam, A. and Hurst, S.	2014	A Call for Policy Action in Sub-Saharan Africa to Rethink Diagnostics for Pregnancy Affected by Sickle Cell Disease: Differential Views of Medical Doctors, Parents and Adult Patients Predict Value Conflicts in Cameroon
Wonkam, Ambroise, Njamnshi, Alfred, Mbanya, Dora, Ngogang, Jeanne, Zameyo, Caryl and Angwafo, Fru	2011	Acceptability of Prenatal Diagnosis by a Sample of Parents of Sickle Cell Anemia Patients in Cameroon (Sub-Saharan Africa)
Wonkam, Ambroise, Njamnshi, Alfred, Mbanya, Dora, Ngogang, Jeanne, Zameyo, Caryl and Angwafo, Fru	2011	Acceptability of Prenatal Diagnosis by a Sample of Parents of Sickle Cell Anemia Patients in Cameroon (Sub-Saharan Africa)
Wonkam, Ambroise, Njamnshi, Alfred K. and Angwafo, Fru F., 3rd	2006	Knowledge and attitudes concerning medical genetics amongst physicians and medical students in Cameroon (sub-Saharan Africa)
Wonkam, A., Njamnshi, A. K. and Angwafo, Iii F. F.	2006	Knowledge and attitudes concerning medical genetics amongst physicians and medical students in Cameroon (sub-Saharan Africa)
Wonkam, A., Njamnshi, A. K., Mbanya, D., Ngogang, J., Zameyo, C. and Angwafo 3rd, F. F.	2011	Acceptability of prenatal diagnosis by a sample of parents of sickle cell anemia patients in Cameroon (sub-Saharan Africa)
Wonkam, Ambroise, Njamnshi, Alfred K., Mbanya, Dora, Ngogang, Jeanne, Zameyo, Caryl and Angwafo, Fru F., 3rd	2011	Acceptability of prenatal diagnosis by a sample of parents of sickle cell anemia patients in Cameroon (sub-Saharan Africa)
Wonkam, Ambroise, Njamnshi, Alfred K., Mbanya, Dora, Ngogang, Jeanne, Zameyo, Caryl and Angwafo, Fru F., III	2011	Acceptability of prenatal diagnosis by a sample of parents of Sickle Cell Anemia patients in Cameroon (sub-Saharan Africa)
Wonkam, Ambroise, Tekendo, Cedrik Ngongang, Sama, Dohbit Julius, Zambo, Huguette, Dahoun, Sophie, Bena, Frederique and Morris, Michael A.	2011	Initiation of a medical genetics service in sub-Saharan Africa: experience of prenatal diagnosis in Cameroon
Wonkam, A., Tekendo, C. N., Sama, D. J., Zambo, H., Dahoun, S., Bena, F. and Morris, M. A.	2011	Initiation of a medical genetics service in sub-Saharan Africa: Experience of prenatal diagnosis in Cameroon
Woon-Bo, H. E. O., Dong-Il, W. O. N., Yoo-Li, K. I. M., Myeong-Hee, K. I. M., Heung-Bum, O. H. and Jang-Soo, S. U. H.	2007	Evaluation of BiosewoomTM Real-Q Cytomegalovirus Quantification kit for Cytomegalovirus Viral Load Measure
Woon-Bo, H. E. O., Dong-Il, W. O. N., Yoo-Li, K. I. M., Myeong-Hee, K. I. M., Heung-Bum, O. H. and Jang-Soo, S. U. H.	2007	Evaluation of BiosewoomTM Real-Q Cytomegalovirus Quantification kit for Cytomegalovirus Viral Load Measure
Wu, Shaoqing, Xie, Guie, Wu, Jieying, Chen, Jingsong, Lu, Yan, Li, Yan, Tang, Xuewei and Liao, Can	2015	Influence of maternal, infant, and collection characteristics on high-quality cord blood units in Guangzhou Cord Blood Bank
Wu, Yinyin, Han, Lu, Chen, Xiangxu, He, Jing, Fan, Xiaoxiao, Dai, Jiamiao, Liu, Yanqun and Bai, Jinbing	2022	Effects of thalassemia on pregnancy outcomes of women with gestational diabetes mellitus
Xavier, Aline Silva Gomes	2011	Experiências reprodutivas de mulheres com anemia falciforme
Xavier, Aline Silva Gomes, Ferreira, Silvia Lucia, Carvalho, Evanilda Souza de Santana, Araújo, Edna Maria de and Cordeiro, Rosa Cândida	2013	Perception of women suffering from sickle cell anemia regarding pregnancy: an exploratory study
Xavier, Aline Silva Gomes, Lopes, Daniela de Medeiros and Ferreira, Silvia Lúcia	2014	Uso de métodos contraceptivos por mulheres com anemia falciforme
Xiangting, Zhou	1957	THE TRANSNEURONAL DEGENERATION IN THE LATERAL GENICULATE BODY OF INFANT RABBITS AFTER EYEBALL ENUCLEATION
Xin, Zhou and Xiulai, G. A. O.	1954	THE ESTABLISHMENT OF MODEL FOR PRIMARY CULTURED TANYCYTES
Xu, J., Tanongsaksakul, W., Suksangpleng, T., Ekwattanakit, S., Riolueang, S., Kaiser, B., Thielman, N., Telen, M. and Viprakasit, V.	2018	Knowledge, cultural, and structural barriers to thalassemia screening in migrant populations in Thailand
Xu, J. Z., Foe, M., Tanongsaksakul, W., Suksangpleng, T., Ekwattanakit, S., Riolueang, S., Telen, M. J., Kaiser, B. N. and Viprakasit, V.	2019	Identification of Optimal Thalassemia Screening Strategies for Migrant Populations in Thailand: A Mixed-Methods Approach
Xu, J. Z., Foe, M., Tanongsaksakul, W., Suksangpleng, T., Ekwattanakit, S., Riolueang, S., Telen, M. J., Kaiser, B. N. and Viprakasit, V.	2019	Identification of optimal thalassemia screening strategies for migrant populations in thailand: A mixed-methods approach
Xu, Julia Z., Foe, Meghan, Tanongsaksakul, Wilaslak, Suksangpleng, Thidarat, Ekwattanakit, Supachai, Riolueang, Suchada, Telen, Marilyn J., Kaiser, Bonnie N. and Viprakasit, Vip	2021	Identification of optimal thalassemia screening strategies for migrant populations in Thailand using a qualitative approach
Xu, J. Z., Foe, M., Tanongsaksakul, W., Suksangpleng, T., Ekwattanakit, S., Riolueang, S., Telen, M. J., Kaiser, B. N. and Viprakasit, V.	2021	Identification of optimal thalassemia screening strategies for migrant populations in Thailand using a qualitative approach
Xu, Julia Z., Foe, Meghan, Tanongsaksakul, Wilaslak, Suksangpleng, Thidarat, Ekwattanakit, Supachai, Riolueang, Suchada, Telen, Marilyn J., Kaiser, Bonnie N. and Viprakasit, Vip	2021	Identification of optimal thalassemia screening strategies for migrant populations in Thailand using a qualitative approach
Xu, J. Z., Tanongsaksakul, W., Suksangpleng, T., Ekwattanakit, S., Riolueang, S., Kaiser, B. N., Thielman, N. M., Telen, M. J. and Viprakasit, V.	2018	Knowledge, cultural, and structural barriers to thalassemia screening in migrant populations in thailand
Xu, Li-Li, Yang, Dan, Zhen, Li, Pan, Min, Han, Jin, Yang, Xin and Li, Dong-Zhi	2022	Impact of cell-free fetal DNA on early invasive prenatal diagnosis at a Chinese reference maternal medicine center
Xu, Li-Li, Yang, Yu, Zhen, Li, Pan, Min, Han, Jin, Zhou, Jian-Ying and Li, Dong-Zhi	2020	The Trend in Timing of Prenatal Diagnosis for Thalassemia at a Chinese Tertiary Obstetric Center
Xu, L. L., Yang, Y., Zhen, L., Pan, M., Han, J., Zhou, J. Y. and Li, D. Z.	2020	The Trend in Timing of Prenatal Diagnosis for Thalassemia at a Chinese Tertiary Obstetric Center
Xun-Rong, Z. H. U., Ling-Hua, L. I., Li-Xin, F. A. N., Bao-Jin, L. I., Yun, L. A. N., Feng, L. I., Shi-Ling, Zheng, Huo-Lin, Zhong, Rui-Ying, H. E., Liu-Ping, Yang, Xun-Rong, Z. H. U., Ling-Hua, L. I., Li-Xin, F. A. N., Bao-Jin, L. I., Yun, L. A. N., Feng, L. I., Shi-Ling, Zheng, Huo-Lin, Zhong, Rui-Ying, H. E. and Liu-Ping, Yang	2018	Semen quality and HIV RNA level in HIV/AIDS male patients after treated by highly active antiretroviral therapy
Yahalom, V. and Zelig, O.	2014	Handling a transfusion hemolytic reaction
Yahyaa, B. T., Al-Samarrai, M. A. M. and Ali Jadoo, S. A.	2019	Prevalence and perception of women about consanguineous marriage in Al-Ramadi city
Yalcn, Siddika Songul, Durmusoglu-Sendogdu, Mine, Gumruk, Fatma, Unal, Selma, Karg, Eda and Tugrul, Belma	2007	Evaluation of the children with beta-thalassemia in terms of their self-concept, behavioral, and parental attitudes
Yamami, R. Bucad and Leonardo, L. Co	2000	Leukocyte esterase activity, gram stain, cell count and glucose concentration in intra-amniotic infection
Yamamoto, K., Na, W., Takita, M., Sato, T., Morita, T., Komatsu, T., Tokiwa, S., Kami, M., Kato, S., Tanimoto, T. and Genming, Z.	2018	Assessment of anemia prevalence among non-pregnant women in urban areas of Shanghai and Tokyo: A retrospective observational study
Yang, J. C., Jae, G., Rahman, A. A., Shen, L., Lewkowitz, A., Pearson, A. W., Sikorski, M. and Del Toro, G.	2010	A study of the barriers preventing access of U.S. pediatric sickle cell disease patients to technologies that facilitate compatible sibling hematopoietic cell transplantation
Yarboi, J., Prussien, K. V., Bemis, H., Williams, E., Watson, K. H., McNally, C., Henry, L., King, A. A., DeBaun, M. R. and Compas, B. E.	2019	Responsive Parenting Behaviors and Cognitive Function in Children With Sickle Cell Disease
Yasara, Nirmani, Premawardhena, Anuja and Mettananda, Sachith	2021	A comprehensive review of hydroxyurea for beta-haemoglobinopathies: the role revisited during COVID-19 pandemic
Yasara, N., Premawardhena, A. and Mettananda, S.	2021	A comprehensive review of hydroxyurea for beta-haemoglobinopathies: the role revisited during COVID-19 pandemic
Yasara, Nirmani, Premawardhena, Anuja and Mettananda, Sachith	2021	A comprehensive review of hydroxyurea for β-haemoglobinopathies: the role revisited during COVID-19 pandemic
Yay, M., Eser, B. and Unal, E.	2016	The preventative measure of erythrocyte alloimmunization in patients requiring chronic blood transfusions: Result of a reference center in center Anatolia, Turkey
Yenilmez, Ebru Dündar and Tuli, Abdullah	2023	Cord Blood Hematological Parameters of Fetuses Detected Different Thalassemia Genotypes in the Second Trimester of Pregnancy
Yildirim, I., Little, B. A., Shea, K. M. and Pelton, S. I.	2018	Evolving impact of 13-valent pneumococcal conjugate vaccine on invasive pneumococcal disease
Yu, Xia, Yang, Li-Ye, Yang, Hui-Tian, Liu, Cheng-Gui, Cao, Deng-Cheng, Shen, Wei, Yang, Hui, Zhan, Xiao-Fen, Li, Jian, Xue, Bing-Rong and Lin, Min	2015	Molecular Epidemiological Investigation of Thalassemia in the Chengdu Region, Sichuan Province, Southwest China
Yu, X., Yang, L. Y., Yang, H. T., Liu, C. G., Cao, D. C., Shen, W., Yang, H., Zhan, X. F., Li, J., Xue, B. R. and Lin, M.	2015	Molecular epidemiological investigation of thalassemia in the Chengdu Region, Sichuan Province, Southwest China
Yu, X. U. E., Li, Jiang, Wei-Guo, W. A. N., Yu-Ming, Chen, Jiong, Zhang and Zhen-Chun, Zhang	2016	Cytomegalovirus Pneumonia in Patients with Rheumatic Diseases After Immunosuppressive Therapy: A Single Center Study in China
Yu-qin, L. U. O., Yu-li, Qian, Rui-jian, Z. H. U., Ying-hui, Y. E., Yu-ning, Z. H. U. and Fan, J. I. N.	2010	Sperm chromosome analysis and preimplantation genetic diagnos is in an infertile male with mosaic trisomy 18
Yun-Sil, Chang and Won-Soon, Park	2013	Strategies to Overcome the Limit of Viability of Microprimie
Zafar, Uffan, Naseem, Kamran, Baig, Muhammad Usman, Khan, Zain Ali, Zafar, Fariha and Akram, Saba	2018	The Spectrum of Beta-thalassemia Mutations in Couples Referred for Chorionic Villus Sampling at Bahawal Victoria Hospital, Bahawalpur
Zalmay, P. and de, C. Williams A. C.	2017	How do medical students use and understand pain rating scales?
Zama, Daniele, Giulietti, Giulia, Muratore, Edoardo, Andolfo, Immacolata, Russo, Roberta, Iolascon, Achille and Pession, Andrea	2020	A novel PIEZO1 mutation in a patient with dehydrated hereditary stomatocytosis: a case report and a brief review of literature
Zamani, Reza, Khazaei, Salman and Rezaeian, Shahab	2015	Survival Analysis and its Associated Factors of Beta Thalassemia Major in Hamadan Province
Zanchetta, M. S., Sarpong, A., Osei-Boateng, J., Nazzal, A., Teixeira, M., Laine, A. and Remy-Thelusma, M.	2023	Genetic literacy and experiential knowledge on sickle cell disease among Canadian- and foreign-born male and female Anglophone and Francophone youth in Canada
Zanelatto, Raquel, Cabral, Cristiane da Silva, Barbosa, Regina Maria and Peres, Stela Verzinhasse	2018	Biografias e contextos: especificidades da iniciação sexual de jovens vivendo com HIV infectadas por transmissão vertical
Zhang, J. J., Grewal, J., Roosen-Runge, M., Betran Lazaga, A. P., Souza, J. P., Widmer, M. and Merialdi, M.	2012	Severe anemia, sickle cell disease, and thalassemia as risk factors for preeclampsia in developing countries
Zhang, J. J., Grewal, J., Roosen-Runge, M., Lazaga, A. P. Betran, Souza, J. P., Widmer, M. and Merialdi, M.	2012	OS029. Severe anemia, sickle cell disease, and thalassemia as riskfactors for preeclampsia in developing countries
Zhao, P., Wu, H. and Weng, R.	2018	Molecular analysis of hemoglobinopathies in a large ethnic Hakka population in southern China
Zhong, A., Darren, B., Loiseau, B., He, L. Q. B., Chang, T., Hill, J. and Dimaras, H.	2021	Ethical, social, and cultural issues related to clinical genetic testing and counseling in low- and middle-income countries: a systematic review
Zierhut, H., MacMillan, M. L., Wagner, J. E. and Bartels, D. M.	2013	More than 10 Years After the First 'Savior Siblings': Parental Experiences Surrounding Preimplantation Genetic Diagnosis
Zihlmann, Karina Franco and Alvarenga, Augusta Thereza de	2015	What is this desire? reproductive decisions among women living with hiv/aids from a psychoanalysis perspective
Zimmerman, Richard K., Tabbarah, Melissa, Nowalk, Mary Patricia, Raymund, Mahlon, Jewell, Ilene K., Wilson, Stephen A. and Ricci, Edmund M.	2006	Racial differences in beliefs about genetic screening among patients at inner-city neighborhood health centers
Zimmerman, R. K., Tabbarah, M., Nowalk, M. P., Raymund, M., Jewell, I. K., Wilson, S. A. and Ricci, E. M.	2006	Racial differences in beliefs about genetic screening among patients at inner-city neighborhood health centers
Zimmerman, R. K., Tabbarah, M., Nowalk, M. P., Raymund, M., Jewell, I. K., Wilson, S. A. and Ricci, E. M.	2006	Racial differences in beliefs about genetic screening among patients at inner-city neighborhood health centers
Zimmerman, R. K., Tabbarah, M., Nowalk, M. P., Raymund, M., Jewell, I. K., Wilson, S. A., Ricci, E. M., Zimmerman, Richard K., Tabbarah, Melissa, Nowalk, Mary Patricia, Raymund, Mahlon, Jewell, Ilene K., Wilson, Stephen A. and Ricci, Edmund M.	2006	Racial differences in beliefs about genetic screening among patients at inner-city neighborhood health centers
Zimmerman, Richard K., Tabbarah, Melissa, Nowalk, Mary Patricia, Raymund, Mahlon, Jewell, llene K., Wilson, Stephen A. and Ricci, Edmund M.	2006	Racial Differences in Beliefs about Genetic Screening among Patients at Inner-City Neighborhood Health Centers
سارا امامقلی, پور, بتول, احمدی, عبدالحلیم, رجبی, آزیتا, آذرکیوان, مجتبی, ابراهیمی and فیروز اسماعیل, زاده	2018	هزینه - مطلوبیت درمان بیماران مبتلا به تالاسمی ماژور در ایران
余丽华	2014	评价KLF1基因对α-地中海贫血的遗传修饰作用
冯昭嫣	2019	重型β地中海贫血患儿父母创伤后成长状况及影响因素分析
周万军	2011	用基因拷贝数直接定量快速诊断缺失型α地贫及人ξ珠蛋白ELISA定量检测方法的建立与应用
周剑英, 谢杏梅, 李东至, 李坚, 廖灿 and 王婷	2013	应用毛细管电泳法和高效液相色谱法对血红蛋白定量的对比研究
周艳洁, 阮丽明, 何桂琼, 梁箫, 丁进龙 and 黄敏媛	2008	探讨地中海贫血筛查方案及南宁市农村育龄人群基因型分析
孟琳琳	2023	MRI VASARI特征分析及影像组学在弥漫性胶质瘤分级、ATRX基因状态预测中的应用研究
施小文	2021	基于Vis-NIR光谱的血液地贫基因型多分类方法研究
杨楠楠	2018	DNA甲基化对胎儿血红蛋白表达影响的初步研究
杨潍嘉, 黄开明, 申琰军 and 匡小风	2014	地拉罗司治疗2～6岁重型β-地中海贫血铁过载一年安全性观察
梁少明	2013	非缺失型α-地中海贫血基因检测试剂盒的研制
梁英, 何志川, 韦桂源, 罗秀状, 林梅 and 陆青梅	2020	重型β地中海贫血患儿家属疾病认知及心理体验的质性研究
王程	2022	桂西地区重型β地中海贫血患儿出生风险的影响因素研究
郑素娟, 顾海慧, 黄艳艳, 臧艳, 查占山, 李津婴 and 钱宝华	2016	高压液相色谱法测定HbA_2/HbF的影响因素分析
郑素娟, 顾海慧, 黄艳艳, 臧艳, 查占山, 李津婴 and 钱宝华	2016	高压液相色谱法测定HbA_2/HbF的影响因素分析
郑素娟, 顾海慧, 黄艳艳, 臧艳, 查占山, 李津婴 and 钱宝华	2016	高压液相色谱法测定HbA_2/HbF的影响因素分析
陆保, 陈锦, 赵明伦 and 庄芝兰	1992	广东湛江围产期夫妇3766人地中海贫血性状和G6PD缺乏症的基因频率
陈历昌, 黄冬爱, 韩建勋, 陈洛夫 and 黄尚志	1993	β—地中海贫血人群普查和基因分析方法探讨
陈永秀	2011	新生儿脐血α-地中海贫血早期筛查与应用价值
陈洛夫, 黄冬爱, 文平中, 陈历昌 and 黄尚志	1993	95例黎族的β—地中海贫血基因类型分析
陈珮琪	2015	α-地中海贫血及β-地中海贫血电化学基因传感器基因分型试剂的研制
陈珮琪	2015	α-地中海贫血及β-地中海贫血电化学基因传感器基因分型试剂的研制
黄秀萍	2023	桂西地区重型β-地中海贫血患儿心理行为问题的质性和量性研究
黄秋英	2009	基于实时PCR的多靶检测技术研究
