# Supplementary material for: Sickle cell disease and maternity care: A qualitative synthesis of women’s and health providers experiences
Source: PLoS One. 2026 Jul 13;21(7):e0352992. doi: 10.1371/journal.pone.0352992 (PMC13362093; doi:10.1371/journal.pone.0352992)
Supplement: S4 Appendix — (XLSX) [file pone.0352992.s004.xlsx]

## Sheet: Sheet1
Authors	Title	Date of Publication	Country	Resource	Population	Include or Exclude	Reason for Exclusion
Ahmed et al	Antenatal thalassaemia carrier testing: women’s perceptions of ‘information’ and ‘consent	2005	UK	High	Women	Exclude	Thalassemia rather than SCD
Ahmed et al	Attitudes towards prenatal diagnosis and termination of pregnancy for thalassaemia in pregnant Pakistani women in the North of England	2006	UK	High	Women	Exclude	Thalassemia rather than SCD
Ahmed et al	The influence of faith and religion and the role of religious and community leaders in prenatal decisions for sickle cell disorders and thalassaemia major	2006	UK	High	Women and Men	Exclude	Not Maternity specific
Ampomah et al	The perception of parents with a child with sickle cell disease in Ghana towards prenatal diagnosis.	2022	Ghana	Lower Middle	Women and Men	Exclude	Reproductive decision making
Anderson & Asnani	The white blood cell always eat the red': how Jamaicans with sickle cell disease understand their illness	2016	Jamaica	Upper Middle	Women and Men	Exclude	Not Maternity specific
Anie et al	Community engagement to inform the development of a sickle cell counselor training and certification program in Ghana	2016	Ghana	Lower Middle	Staff	Exclude	Education Intervention
Asgharain et al	Women with sickle cell trait: Reproductive decision-making.	2003	UK	High	Women	Exclude	Reproductive decision making
Bassett M	Black women in medicine in the USA: telling their stories	2023	USA	High	Women	Exclude	Opinion article
Berghs et al	Resignifying the sickle cell gene: Narratives of genetic risk, impairment and repair	2017	UK	High	Women and Men	Exclude	Not Maternity specific
Berghs et al	"You have to find a caring man, like your father!" gendering sickle cell and refashioning women's moral boundaries in Sierra Leone	2020	Sierra Leone	Low	Women	Exclude	Not Maternity specific
Boardman et al	Social and cultural influences on genetic screening programme acceptability: A mixed-methods study of the views of adults, carriers, and family members living with thalassemia in the UK	2020	UK	High	Women	Exclude	Thalassemia rather than SCD
Boardman & Clark	What is a 'serious' genetic condition? The perceptions of people living with genetic conditions	2022	UK	High	Women and Men	Exclude	Not Maternity specific
Cousens et al	“He didn’t say that thalassaemia might come up” — β-thalassaemia carriers’ experiences and attitudes	2013	Australia	High	Women	Exclude	Thalassemia rather than SCD
Cousens et al	Prenatal β-thalassemia carrier screening in Australia: healthcare professionals’ perspectives of clinical practice	2014	Australia	High	Staff	Exclude	Thalassemia rather than SCD
Cox & Beauquier-Maccotta	Maternal representations during a pathological pregnancy: the case of sickle cell disease	2014	France	High	Women	Include
Dyson S	Ethnicity and screening for sickle cell and thalassemia: lessons for practice from the voices of experience	2005	UK	High	Staff (Nurse Counsellors)	Include
Dyson et al	Ethnicity questions and antenatal screening for sickle cell/thalassaemia (EQUANS) in England: Observation and interview study	2007	UK	High	Women, Staff and Men	Include
Gallo et al	Reproductive decisions in people with sickle cell disease or sickle cell trait	2010	USA	High	Women and Men	Exclude	Reproductive decision making
Gould & Darlison	The role of the haemoglobinopathy nurse cousellor: an exploratory study	2000	UK	High	Staff	Include
Hill et al	Client Views and Attitudes to Non-Invasive Prenatal Diagnosis for Sickle Cell Disease, Thalassaemia and Cystic Fibrosis	2014	UK	High	Women and Men	Exclude	Screening intervention (NIPD)
Jenet et al	Mothers with multiple β-Thalassemia major children in Sabah, Malaysia: A qualitative study exploring the contributing factors	2022	Malaysia	Upper Middle	Women	Exclude	Thalassemia rather than SCD
Locock & Kai	Parents’ experiences of universal screening for haemoglobin disorders:implications for practice in a new genetics era	2008	UK	High	Women and Men	Include
Long et al	Attitudes and beliefs of African-Americans toward genetics, genetic testing, and sickle cell disease education and awareness.	2011	USA	High	Women and Men	Exclude	Not Maternity specific
Matthieson et al	Experiences, Knowledge Gaps and Information Needs of Women in Australia with Transfusion Dependent Thalassaemia in Regard to Fertility and Pregnancy	2023	Australia	High	Women	Exclude	Thalassemia rather than SCD
Moudi & Miri Moghaddam	Decisions Regarding Pregnancy Termination Due to β-Thalassemia Major: a Mixed-Methods Study in Sistan and Baluchestan, Iran	2017	Iran	Lower Middle	Women	Exclude	Thalassemia rather than SCD
Ojifinni & Ibisomi	Exploring the need for preconception care: the pregnancy experiences of women with pre-existing medical conditions in Ibadan, Nigeria	2021	Nigeria	Middle	Women	Exclude	Reproductive decision making
Pedrosa et al	Contraception and reproductive planning from the perspective of women with sickle cell disease	2021	Brazil	Upper Middle	Women	Exclude	Reproductive decision making
Petrakos et al	Pregnancy in women with thalassemia: challenges and solutions	2016	Greece	High	Women	Exclude	Thalassemia rather than SCD
Phaophan et al	Factors affecting Thai pregnant women’s decisions concerning prenatal diagnosis and termination of pregnancy for β-thalassemia	2021	Thailand	Upper Middle	Women	Exclude	Thalassemia rather than SCD
Piper et al	Qualitative exploration of the sexual and reproductive health of a patient population with sickle cell anemia	2017	USA	High	Women and Men	Exclude	Conference Abstract
Reed K	He's the dad isn't he?’ Gender, race and the politics of prenatal screening	2011	UK	High	Women, Staff and Men	Exclude	Focus on male enagaement
Roe et al	Contraceptive Attitudes and Beliefs of Women With Sickle Cell Disease: A Qualitative Study	2024	USA	High	Women	Exclude	Reproductive decision making
Sarayloo et al	Childbearing through the Lens of Women with Minor Thalassemia: A Qualitative Study	2019	Iran	Lower Middle	Women	Exclude	Thalassemia rather than SCD
Santos et al	Feelings Of women with sickle cell anaemia with regard to reproductive experiences	2012	Brazil	Upper Middle	Women	Include
Schultz et al	Reproductive decisions in families affected by sickle cell disease.	2014	USA	High	Women	Exclude	Reproductive decision making
Schultz et al	Reproductive intentions in mothers of young children with sickle cell disease.	2020	USA	High	Women	Exclude	Reproductive decision making
Sharma et al	Managing sickle cell disease and related complications in pregnancy: results of an international Delphi panel	2023	USA [Collaboration]	N/A	SCD Experts	Exclude	Opinion article (Delphi study)
Shaw A	Risk and reproductive decisions: British Pakistani couples’ responses to genetic counselling	2011	UK	High	Women and Men	Exclude	Reproductive decision making
Silva et al	Experiences of women with sickle cell disease who experienced pregnancy losses	2021	Brazil	Upper Middle	Women	Include
Skirton et al	An easy test but a hard decision: ethical issues concerning non-invasive prenatal testing for autosomal recessive disorders	2015	UK	High	Women & Men	Exclude	Screening intervention (NIPD)
Srisutthikamol et al	Refining Woman-Centered Care in Prenatal Screening and Diagnosis for Thalassemia: A Qualitative Descriptive Study among Northeastern Thai Women	2021	Thailand	Upper Middle	Women	Exclude	Thalassemia rather than SCD
Tsianakas et al (from same study as below)	Offering antenatal sickle cell and thalassaemia screening to pregnant women in primary care: a qualitative study of GPs’ experiences	2010	UK	High	Staff (GP's)	Include
Tsianakas et al (from same study as above)	Offering antenatal sickle cell and thalassaemia screening to pregnant women in primary care: a qualitative study of women's experiences and expectations of participation	2012	UK	High	Women	Exclude	Thalassemia rather than SCD
Tumwesige et al	Lived experiences of pregnancy among women with sickle cell disease receiving care at Mulago hospital: a qualitative study	2019	Uganda	Low	Women	Include
Ulph et al	Familial influences on antenatal and newborn haemoglobinopathy screening	2011	UK	High	Women and Men	Include
Van Vliet et al	Hemoglobinopathy screening in primary care in the Netherlands: exploring the problems and needs of patients and general practitioners	2022	Netherlands	High	Women, Men & Staff	Exclude	Not Maternity specific
Xavier et al	Perception of women suffering from sickle cell anemia regarding pregnancy: an exploratory study	2013	Brazil	Upper Middle	Women	Include
